# Supplementary material for: 2,3,4,6-Tetra-O-acetyl-β-d-galacto­pyranosyl 2-(2,4-dichloro­anilino)-4,4-dimethyl-6-oxocyclo­hex-1-enecarbo­dithio­ate
Source: Acta Crystallogr Sect E Struct Rep Online. 2009 Apr 25;65(Pt 5):o1106. doi: 10.1107/S1600536809014743 (PMC2977784; doi:10.1107/S1600536809014743)
Supplement: Supplementary file 1 [file e-65-o1106-sup1.cif]

##############################################################################
###                                                                        ###
###        Electronic paper (Acta Crystallographica Section E)             ###
###                                                                        ###
##############################################################################
#                                                                            #
# This CIF contains the data in a paper accepted for publication in Acta     #
# Crystallographica Section E. It conforms to the requirements of Notes      #
# for Authors for Section E, and has been peer reviewed under the auspices   #
# of the IUCr Commission on Journals.                                        #
#                                                                            #
# Full details of the Crystallographic Information File format               #
# are given in the paper "The Crystallographic Information File (CIF):       #
# a New Standard Archive File for Crystallography" by S. R. Hall, F. H.      #
# Allen and I. D. Brown [Acta Cryst. (1991), A47, 655-685].                  #
#                                                                            #
# The current version of the core CIF dictionary is obtainable from          #
# ftp://ftp.iucr.org/pub/cif_core.dic. The current version number is 2.4.    #
#                                                                            #
# Software is freely available for graphical display of the structure(s) in  #
# this CIF.  For information consult the CIF home page http://www.iucr.org/  #
# cif/home.html                                                              #
#                                                                            #
# This file may be used for bona fide research purposes within the           #
# scientific community so long as proper attribution is given to the journal # 
# article from which it was obtained.                                        #
#                                                                            #
##############################################################################
                                             
data_global
_audit_creation_method     SHELXL-97
_journal_date_recd_electronic     2009-04-17
_journal_date_accepted     2009-04-21
_journal_name_full     'Acta Crystallographica, Section E'
_journal_year     2009
_journal_volume     65
_journal_issue      5
_journal_page_first     o1106
_journal_page_last     o1106
_journal_paper_category     QO
_journal_coeditor_code     TK2430
_publ_contact_author
;
     Dr. Seik Weng Ng
     Department of Chemistry
     University of Malaya
     50603 Kuala Lumpur
     Malaysia
;
_publ_contact_author_email     seikweng@um.edu.my
_publ_contact_author_fax     '03 7967 4193'
_publ_contact_author_phone     '03 7967 6778'
_publ_section_title
;
2,3,4,6-Tetra-<i>O</i>-acetyl-\b-<i>D</i>-galactopyranosyl
2-(2,4-dichloroanilino)-4,4-dimethyl-6-oxocyclohex-1-enecarbodithioate
;
loop_
    _publ_author_name
    _publ_author_address
    'El Ashry, El Sayed H.'
;
HEJ Research Institute of Chemistry
International Center for Chemical and Biological Sciences
University of Karachi
Karachi 75270
Pakistan
;
    'Amer, Mohammed R.'
;
HEJ Research Institute of Chemistry
International Center for Chemical and Biological Sciences
University of Karachi
Karachi 75270
Pakistan
;
    'Shah, M. Raza'
;
HEJ Research Institute of Chemistry
International Center for Chemical and Biological Sciences
University of Karachi
Karachi 75270
Pakistan
;
    'Ng, Seik Weng'
;
Department of Chemistry
University of Malaya
50603 Kuala Lumpur
Malaysia
;
_publ_section_synopsis     .
data_I
_audit_creation_method     SHELXL-97
_chemical_name_systematic
;
2,3,4,6-Tetra-<i>O</i>-acetyl-\b-D-galactopyranosyl
2-(2,4-dichloroanilino)-4,4-dimethyl-6-oxocyclohex-1-enecarbodithioate
;
_chemical_name_common     ?
_chemical_formula_moiety     'C29 H33 Cl2 N O10 S2'
_chemical_formula_sum     'C29 H33 Cl2 N O10 S2'
_chemical_formula_iupac     'C29 H33 Cl2 N O10 S2'
_chemical_formula_weight     690.58
_chemical_melting_point     ?
_symmetry_cell_setting     Monoclinic
_symmetry_space_group_name_H-M     'P 21'
_symmetry_space_group_name_Hall     'P 2yb'
loop_
    _symmetry_equiv_pos_as_xyz
    'x, y, z'
    '-x, y+1/2, -z'
_cell_length_a     13.8257(4)
_cell_length_b     8.7697(3)
_cell_length_c     14.0690(4)
_cell_angle_alpha     90
_cell_angle_beta     106.486(2)
_cell_angle_gamma     90
_cell_volume     1635.70(9)
_cell_formula_units_Z     2
_cell_measurement_reflns_used     2620
_cell_measurement_theta_min     2.8
_cell_measurement_theta_max     21.7
_cell_measurement_temperature     100(2)
_exptl_crystal_description     Plate
_exptl_crystal_colour     Orange
_exptl_crystal_size_max     0.35
_exptl_crystal_size_mid     0.15
_exptl_crystal_size_min     0.02
_exptl_crystal_density_diffrn     1.402
_exptl_crystal_density_meas     ?
_exptl_crystal_density_method     'not measured'
_exptl_crystal_F_000     720
_exptl_absorpt_coefficient_mu     0.381
_exptl_absorpt_correction_type     Multi-scan
_exptl_absorpt_process_details     '(SADABS; Sheldrick, 1996)'
_exptl_absorpt_correction_T_min     0.852
_exptl_absorpt_correction_T_max     0.992
_diffrn_ambient_temperature     100(2)
_diffrn_radiation_type     MoK\a
_diffrn_radiation_wavelength     0.71073
_diffrn_radiation_source     'fine-focus sealed tube'
_diffrn_radiation_monochromator     graphite
_diffrn_measurement_device_type     'Bruker SMART APEX'
_diffrn_measurement_method     \w
_diffrn_detector_area_resol_mean     ?
_diffrn_reflns_number     15059
_diffrn_reflns_av_R_equivalents     0.065
_diffrn_reflns_av_sigmaI/netI     0.109
_diffrn_reflns_theta_min     1.8
_diffrn_reflns_theta_max     27.5
_diffrn_reflns_theta_full     27.50
_diffrn_measured_fraction_theta_max     0.993
_diffrn_measured_fraction_theta_full     0.993
_diffrn_reflns_limit_h_min     -17
_diffrn_reflns_limit_h_max     17
_diffrn_reflns_limit_k_min     -11
_diffrn_reflns_limit_k_max     11
_diffrn_reflns_limit_l_min     -18
_diffrn_reflns_limit_l_max     18
_diffrn_standards_number     0
_diffrn_standards_interval_count     0
_diffrn_standards_interval_time     0
_diffrn_standards_decay_%     0
_reflns_number_total     7402
_reflns_number_gt     5732
_reflns_threshold_expression     I>2\s(I)
_refine_ls_structure_factor_coef     Fsqd
_refine_ls_matrix_type     full
_refine_ls_R_factor_all     0.113
_refine_ls_R_factor_gt     0.092
_refine_ls_wR_factor_gt     0.248
_refine_ls_wR_factor_ref     0.263
_refine_ls_goodness_of_fit_ref     1.09
_refine_ls_restrained_S_all     1.09
_refine_ls_number_reflns     7402
_refine_ls_number_parameters     408
_refine_ls_number_restraints     2
_refine_ls_hydrogen_treatment     mixed
_refine_ls_weighting_scheme     calc
_refine_ls_weighting_details
         'calc w=1/[\s^2^(Fo^2^)+(0.1355P)^2^+3.0358P] where P=(Fo^2^+2Fc^2^)/3'
_atom_sites_solution_hydrogens     geom
_atom_sites_solution_primary     direct
_atom_sites_solution_secondary     difmap
_refine_ls_shift/su_max     0.001
_refine_ls_shift/su_mean     0.001
_refine_diff_density_max     1.06
_refine_diff_density_min     -0.99
_refine_ls_extinction_method     none
_refine_ls_extinction_coef     ?
_refine_ls_abs_structure_details     'Flack (1983), 3420 Friedel pairs'
_refine_ls_abs_structure_Flack     0.1(2)
loop_
    _atom_type_symbol
    _atom_type_description
    _atom_type_scat_dispersion_real
    _atom_type_scat_dispersion_imag
    _atom_type_scat_source
    'C' 'C' 0.0033 0.0016
                         'International Tables Vol C Tables 4.2.6.8 and 6.1.1.4'
    'H' 'H' 0.0000 0.0000
                         'International Tables Vol C Tables 4.2.6.8 and 6.1.1.4'
    'N' 'N' 0.0061 0.0033
                         'International Tables Vol C Tables 4.2.6.8 and 6.1.1.4'
    'O' 'O' 0.0106 0.0060
                         'International Tables Vol C Tables 4.2.6.8 and 6.1.1.4'
    'S' 'S' 0.1246 0.1234
                         'International Tables Vol C Tables 4.2.6.8 and 6.1.1.4'
    'Cl' 'Cl' 0.1484 0.1585
                         'International Tables Vol C Tables 4.2.6.8 and 6.1.1.4'
_computing_data_collection     'APEX2 (Bruker, 2008)'
_computing_cell_refinement     'SAINT (Bruker, 2008)'
_computing_data_reduction     'SAINT (Bruker, 2008)'
_computing_structure_solution     'SHELXS97 (Sheldrick, 2008)'
_computing_structure_refinement     'SHELXL97 (Sheldrick, 2008)'
_computing_molecular_graphics     'X-SEED (Barbour, 2001)'
_computing_publication_material     'publCIF (Westrip, 2009)'
loop_
    _atom_site_type_symbol
    _atom_site_label
    _atom_site_fract_x
    _atom_site_fract_y
    _atom_site_fract_z
    _atom_site_U_iso_or_equiv
    _atom_site_adp_type
    _atom_site_calc_flag
    _atom_site_refinement_flags
    _atom_site_occupancy
    _atom_site_disorder_assembly
    _atom_site_disorder_group
    S S1 0.78612(13) 0.4998(2) 0.07646(13) 0.0206(4) Uani d . 1 . .
    S S2 0.70294(13) 0.2505(2) -0.06603(14) 0.0213(4) Uani d . 1 . .
    Cl Cl1 0.7299(2) 0.4115(3) -0.39454(16) 0.0473(6) Uani d . 1 . .
    Cl Cl2 0.8139(2) -0.0943(3) -0.57216(16) 0.0449(6) Uani d . 1 . .
    O O1 0.9601(5) 0.5765(7) 0.0630(4) 0.0350(14) Uani d . 1 . .
    O O2 0.5862(4) 0.4620(5) 0.0353(4) 0.0192(10) Uani d . 1 . .
    O O3 0.4399(4) 0.3463(6) -0.1291(4) 0.0214(11) Uani d . 1 . .
    O O4 0.3754(5) 0.5700(6) -0.1994(4) 0.0327(13) Uani d . 1 . .
    O O5 0.4186(4) 0.2941(6) 0.1614(4) 0.0238(11) Uani d . 1 . .
    O O6 0.3331(5) 0.4616(7) 0.2260(5) 0.0368(15) Uani d . 1 . .
    O O7 0.5631(4) 0.5043(6) 0.3097(3) 0.0216(10) Uani d . 1 . .
    O O8 0.5287(5) 0.2970(7) 0.3894(4) 0.0328(14) Uani d . 1 . .
    O O9 0.7568(4) 0.4371(6) 0.2862(4) 0.0245(11) Uani d . 1 . .
    O O10 0.8313(5) 0.6649(7) 0.2879(4) 0.0380(15) Uani d . 1 . .
    N N1 0.8206(4) 0.2397(8) -0.2053(4) 0.0204(12) Uani d D 1 . .
    H H1 0.774(5) 0.218(11) -0.176(6) 0.03(3) Uiso d D 1 . .
    C C1 0.8882(5) 0.3347(8) -0.1512(5) 0.0167(13) Uani d . 1 . .
    C C2 0.9760(5) 0.3714(8) -0.1929(5) 0.0211(15) Uani d . 1 . .
    H H2A 1.0162 0.2773 -0.1904 0.025 Uiso calc R 1 . .
    H H2B 0.9479 0.3992 -0.2636 0.025 Uiso calc R 1 . .
    C C3 1.0468(5) 0.4979(9) -0.1419(6) 0.0231(14) Uani d . 1 . .
    C C4 1.0629(5) 0.4783(9) -0.0316(5) 0.0209(15) Uani d . 1 . .
    H H4A 1.0920 0.3764 -0.0108 0.025 Uiso calc R 1 . .
    H H4B 1.1113 0.5560 0.0048 0.025 Uiso calc R 1 . .
    C C5 0.9649(5) 0.4947(9) -0.0061(5) 0.0224(15) Uani d . 1 . .
    C C6 0.8785(5) 0.4039(9) -0.0634(5) 0.0199(14) Uani d . 1 . .
    C C7 1.0011(7) 0.6559(9) -0.1783(7) 0.0316(18) Uani d . 1 . .
    H H7A 0.9774 0.6565 -0.2509 0.047 Uiso calc R 1 . .
    H H7B 1.0527 0.7348 -0.1556 0.047 Uiso calc R 1 . .
    H H7C 0.9443 0.6764 -0.1514 0.047 Uiso calc R 1 . .
    C C8 1.1460(6) 0.4828(11) -0.1689(7) 0.0336(19) Uani d . 1 . .
    H H8A 1.1726 0.3792 -0.1537 0.050 Uiso calc R 1 . .
    H H8B 1.1949 0.5565 -0.1304 0.050 Uiso calc R 1 . .
    H H8C 1.1341 0.5029 -0.2398 0.050 Uiso calc R 1 . .
    C C9 0.7936(5) 0.3796(8) -0.0239(5) 0.0189(14) Uani d . 1 . .
    C C11 0.6779(5) 0.4207(8) 0.1073(5) 0.0181(13) Uani d . 1 . .
    H H11 0.6838 0.3071 0.1115 0.022 Uiso calc R 1 . .
    C C12 0.6713(5) 0.4842(9) 0.2059(5) 0.0208(14) Uani d . 1 . .
    H H12 0.6652 0.5979 0.2031 0.025 Uiso calc R 1 . .
    C C13 0.5805(5) 0.4115(8) 0.2314(5) 0.0171(13) Uani d . 1 . .
    H H13 0.5976 0.3051 0.2559 0.021 Uiso calc R 1 . .
    C C14 0.4841(5) 0.4106(9) 0.1444(5) 0.0207(14) Uani d . 1 . .
    H H14 0.4501 0.5123 0.1375 0.025 Uiso calc R 1 . .
    C C15 0.5079(5) 0.3665(8) 0.0481(5) 0.0185(14) Uani d . 1 . .
    H H15 0.5297 0.2574 0.0513 0.022 Uiso calc R 1 . .
    C C16 0.4140(6) 0.3897(9) -0.0387(5) 0.0252(16) Uani d . 1 . .
    H H16A 0.3581 0.3254 -0.0304 0.030 Uiso calc R 1 . .
    H H16B 0.3924 0.4977 -0.0425 0.030 Uiso calc R 1 . .
    C C17 0.4192(6) 0.4505(9) -0.2029(6) 0.0245(16) Uani d . 1 . .
    C C18 0.4605(7) 0.3996(10) -0.2836(6) 0.0339(18) Uani d . 1 . .
    H H18A 0.5175 0.4648 -0.2855 0.051 Uiso calc R 1 . .
    H H18B 0.4079 0.4066 -0.3471 0.051 Uiso calc R 1 . .
    H H18C 0.4834 0.2937 -0.2719 0.051 Uiso calc R 1 . .
    C C19 0.3470(6) 0.3317(10) 0.2036(6) 0.0281(17) Uani d . 1 . .
    C C20 0.2888(8) 0.1967(12) 0.2189(9) 0.052(3) Uani d . 1 . .
    H H20A 0.2653 0.2126 0.2777 0.077 Uiso calc R 1 . .
    H H20B 0.3319 0.1061 0.2285 0.077 Uiso calc R 1 . .
    H H20C 0.2306 0.1823 0.1607 0.077 Uiso calc R 1 . .
    C C21 0.5345(6) 0.4330(9) 0.3822(6) 0.0252(16) Uani d . 1 . .
    C C22 0.5020(7) 0.5445(11) 0.4462(7) 0.037(2) Uani d . 1 . .
    H H22A 0.5078 0.4982 0.5110 0.056 Uiso calc R 1 . .
    H H22B 0.4318 0.5738 0.4150 0.056 Uiso calc R 1 . .
    H H22C 0.5451 0.6352 0.4550 0.056 Uiso calc R 1 . .
    C C23 0.8296(6) 0.5446(11) 0.3232(7) 0.035(2) Uani d . 1 . .
    C C24 0.8238(5) 0.1667(9) -0.2938(5) 0.0215(15) Uani d . 1 . .
    C C25 0.9019(7) 0.4892(15) 0.4157(7) 0.050(3) Uani d . 1 . .
    H H25A 0.9698 0.5260 0.4192 0.075 Uiso calc R 1 . .
    H H25B 0.9018 0.3774 0.4164 0.075 Uiso calc R 1 . .
    H H25C 0.8821 0.5275 0.4729 0.075 Uiso calc R 1 . .
    C C26 0.7794(6) 0.2291(9) -0.3864(6) 0.0257(16) Uani d . 1 . .
    C C27 0.7763(7) 0.1509(11) -0.4737(6) 0.0301(17) Uani d . 1 . .
    H H27 0.7479 0.1967 -0.5367 0.036 Uiso calc R 1 . .
    C C28 0.8154(7) 0.0059(11) -0.4659(6) 0.0321(18) Uani d . 1 . .
    C C29 0.8613(7) -0.0591(9) -0.3748(6) 0.0320(19) Uani d . 1 . .
    H H29 0.8900 -0.1581 -0.3712 0.038 Uiso calc R 1 . .
    C C30 0.8655(6) 0.0206(9) -0.2893(6) 0.0253(16) Uani d . 1 . .
    H H30 0.8970 -0.0242 -0.2266 0.030 Uiso calc R 1 . .
loop_
    _atom_site_aniso_label
    _atom_site_aniso_U_11
    _atom_site_aniso_U_22
    _atom_site_aniso_U_33
    _atom_site_aniso_U_12
    _atom_site_aniso_U_13
    _atom_site_aniso_U_23
    S1 0.0217(8) 0.0199(8) 0.0235(8) -0.0054(7) 0.0115(7) -0.0049(7)
    S2 0.0182(8) 0.0227(8) 0.0256(9) -0.0056(7) 0.0107(7) -0.0072(7)
    Cl1 0.0630(15) 0.0380(12) 0.0311(11) 0.0245(12) -0.0025(10) -0.0023(9)
    Cl2 0.0575(14) 0.0491(14) 0.0272(10) 0.0067(12) 0.0103(10) -0.0145(10)
    O1 0.037(3) 0.045(3) 0.028(3) -0.023(3) 0.017(3) -0.019(3)
    O2 0.018(2) 0.019(2) 0.019(2) 0.0023(19) 0.004(2) 0.0006(18)
    O3 0.027(3) 0.022(3) 0.016(2) 0.001(2) 0.007(2) -0.0001(19)
    O4 0.044(4) 0.021(3) 0.038(3) 0.003(3) 0.019(3) 0.002(2)
    O5 0.017(2) 0.026(3) 0.032(3) -0.001(2) 0.014(2) 0.000(2)
    O6 0.034(3) 0.029(3) 0.056(4) 0.009(2) 0.028(3) 0.011(3)
    O7 0.027(3) 0.023(2) 0.017(2) 0.005(2) 0.011(2) -0.001(2)
    O8 0.048(4) 0.031(3) 0.024(3) -0.005(3) 0.016(3) 0.002(2)
    O9 0.019(3) 0.027(3) 0.026(3) -0.004(2) 0.004(2) -0.002(2)
    O10 0.051(4) 0.035(3) 0.030(3) -0.022(3) 0.014(3) -0.014(3)
    N1 0.016(3) 0.028(3) 0.020(3) -0.005(3) 0.010(2) -0.003(2)
    C1 0.014(3) 0.016(3) 0.019(3) -0.002(3) 0.003(3) -0.001(3)
    C2 0.020(3) 0.023(4) 0.022(3) 0.003(3) 0.008(3) -0.001(3)
    C3 0.016(3) 0.026(4) 0.027(4) -0.006(3) 0.005(3) 0.000(3)
    C4 0.013(3) 0.028(4) 0.021(3) -0.007(3) 0.005(3) -0.003(3)
    C5 0.025(4) 0.025(3) 0.023(3) -0.006(3) 0.016(3) -0.007(3)
    C6 0.018(3) 0.024(4) 0.019(3) -0.008(3) 0.008(3) -0.002(3)
    C7 0.038(5) 0.022(4) 0.038(5) 0.000(4) 0.016(4) -0.001(3)
    C8 0.029(4) 0.040(5) 0.039(5) -0.010(4) 0.022(4) -0.013(4)
    C9 0.018(3) 0.017(3) 0.020(3) 0.003(3) 0.004(3) 0.004(3)
    C11 0.016(3) 0.021(3) 0.016(3) 0.005(3) 0.002(3) 0.002(3)
    C12 0.022(3) 0.022(4) 0.021(3) 0.000(3) 0.011(3) 0.003(3)
    C13 0.018(3) 0.019(3) 0.015(3) -0.002(3) 0.005(3) -0.004(3)
    C14 0.023(4) 0.019(3) 0.025(4) 0.002(3) 0.015(3) 0.001(3)
    C15 0.010(3) 0.025(4) 0.020(3) 0.002(3) 0.003(3) -0.005(3)
    C16 0.025(4) 0.029(4) 0.019(3) 0.006(3) 0.003(3) 0.000(3)
    C17 0.025(4) 0.024(4) 0.024(4) -0.004(3) 0.007(3) -0.003(3)
    C18 0.040(5) 0.032(4) 0.033(4) 0.003(4) 0.015(4) 0.008(4)
    C19 0.020(4) 0.038(5) 0.028(4) 0.004(3) 0.011(3) 0.007(3)
    C20 0.030(5) 0.048(6) 0.085(8) -0.013(4) 0.030(5) -0.003(6)
    C21 0.024(4) 0.031(4) 0.023(4) 0.002(3) 0.011(3) 0.005(3)
    C22 0.045(5) 0.041(5) 0.037(5) 0.010(4) 0.030(4) 0.000(4)
    C23 0.029(4) 0.046(6) 0.033(5) -0.006(4) 0.014(4) -0.022(4)
    C24 0.018(3) 0.028(4) 0.018(3) -0.003(3) 0.006(3) -0.005(3)
    C25 0.037(5) 0.074(7) 0.034(5) -0.025(5) 0.002(4) 0.000(5)
    C26 0.022(4) 0.030(4) 0.025(4) 0.005(3) 0.006(3) -0.004(3)
    C27 0.032(4) 0.039(4) 0.017(4) 0.002(4) 0.004(3) -0.008(3)
    C28 0.036(4) 0.038(5) 0.024(4) 0.001(4) 0.011(3) -0.006(4)
    C29 0.046(5) 0.023(4) 0.029(4) 0.017(4) 0.015(4) 0.003(3)
    C30 0.035(4) 0.022(4) 0.023(4) 0.005(3) 0.013(3) 0.004(3)
loop_
    _geom_bond_atom_site_label_1
    _geom_bond_atom_site_label_2
    _geom_bond_site_symmetry_2
    _geom_bond_distance
    _geom_bond_publ_flag
    S1 C9 . 1.788(7) ?
    S1 C11 . 1.811(7) ?
    S2 C9 . 1.668(7) ?
    Cl1 C26 . 1.730(8) ?
    Cl2 C28 . 1.729(8) ?
    O1 C5 . 1.226(9) ?
    O2 C15 . 1.420(8) ?
    O2 C11 . 1.426(8) ?
    O3 C17 . 1.351(9) ?
    O3 C16 . 1.466(9) ?
    O4 C17 . 1.219(10) ?
    O5 C19 . 1.332(9) ?
    O5 C14 . 1.429(9) ?
    O6 C19 . 1.212(10) ?
    O7 C21 . 1.348(9) ?
    O7 C13 . 1.444(8) ?
    O8 C21 . 1.201(10) ?
    O9 C23 . 1.369(10) ?
    O9 C12 . 1.445(9) ?
    O10 C23 . 1.169(12) ?
    N1 C1 . 1.321(9) ?
    N1 C24 . 1.411(9) ?
    N1 H1 . 0.881(10) ?
    C1 C6 . 1.415(10) ?
    C1 C2 . 1.525(10) ?
    C2 C3 . 1.519(10) ?
    C2 H2A . 0.9900 ?
    C2 H2B . 0.9900 ?
    C3 C4 . 1.514(10) ?
    C3 C8 . 1.529(10) ?
    C3 C7 . 1.548(11) ?
    C4 C5 . 1.504(9) ?
    C4 H4A . 0.9900 ?
    C4 H4B . 0.9900 ?
    C5 C6 . 1.471(10) ?
    C6 C9 . 1.451(9) ?
    C7 H7A . 0.9800 ?
    C7 H7B . 0.9800 ?
    C7 H7C . 0.9800 ?
    C8 H8A . 0.9800 ?
    C8 H8B . 0.9800 ?
    C8 H8C . 0.9800 ?
    C11 C12 . 1.521(9) ?
    C11 H11 . 1.0000 ?
    C12 C13 . 1.539(9) ?
    C12 H12 . 1.0000 ?
    C13 C14 . 1.532(10) ?
    C13 H13 . 1.0000 ?
    C14 C15 . 1.532(9) ?
    C14 H14 . 1.0000 ?
    C15 C16 . 1.523(9) ?
    C15 H15 . 1.0000 ?
    C16 H16A . 0.9900 ?
    C16 H16B . 0.9900 ?
    C17 C18 . 1.477(11) ?
    C18 H18A . 0.9800 ?
    C18 H18B . 0.9800 ?
    C18 H18C . 0.9800 ?
    C19 C20 . 1.481(12) ?
    C20 H20A . 0.9800 ?
    C20 H20B . 0.9800 ?
    C20 H20C . 0.9800 ?
    C21 C22 . 1.483(11) ?
    C22 H22A . 0.9800 ?
    C22 H22B . 0.9800 ?
    C22 H22C . 0.9800 ?
    C23 C25 . 1.481(14) ?
    C24 C26 . 1.385(11) ?
    C24 C30 . 1.400(11) ?
    C25 H25A . 0.9800 ?
    C25 H25B . 0.9800 ?
    C25 H25C . 0.9800 ?
    C26 C27 . 1.398(11) ?
    C27 C28 . 1.374(13) ?
    C27 H27 . 0.9500 ?
    C28 C29 . 1.381(12) ?
    C29 C30 . 1.379(11) ?
    C29 H29 . 0.9500 ?
    C30 H30 . 0.9500 ?
loop_
    _geom_angle_atom_site_label_1
    _geom_angle_atom_site_label_2
    _geom_angle_atom_site_label_3
    _geom_angle_site_symmetry_1
    _geom_angle_site_symmetry_3
    _geom_angle
    _geom_angle_publ_flag
    C9 S1 C11 . . 101.5(3) ?
    C15 O2 C11 . . 108.4(5) ?
    C17 O3 C16 . . 116.2(6) ?
    C19 O5 C14 . . 118.9(6) ?
    C21 O7 C13 . . 117.6(6) ?
    C23 O9 C12 . . 116.7(7) ?
    C1 N1 C24 . . 127.0(6) ?
    C1 N1 H1 . . 111(6) ?
    C24 N1 H1 . . 122(6) ?
    N1 C1 C6 . . 123.1(6) ?
    N1 C1 C2 . . 114.9(6) ?
    C6 C1 C2 . . 121.9(6) ?
    C3 C2 C1 . . 116.7(6) ?
    C3 C2 H2A . . 108.1 ?
    C1 C2 H2A . . 108.1 ?
    C3 C2 H2B . . 108.1 ?
    C1 C2 H2B . . 108.1 ?
    H2A C2 H2B . . 107.3 ?
    C4 C3 C2 . . 106.8(6) ?
    C4 C3 C8 . . 111.3(6) ?
    C2 C3 C8 . . 108.8(6) ?
    C4 C3 C7 . . 111.6(7) ?
    C2 C3 C7 . . 110.5(6) ?
    C8 C3 C7 . . 107.8(7) ?
    C5 C4 C3 . . 110.7(6) ?
    C5 C4 H4A . . 109.5 ?
    C3 C4 H4A . . 109.5 ?
    C5 C4 H4B . . 109.5 ?
    C3 C4 H4B . . 109.5 ?
    H4A C4 H4B . . 108.1 ?
    O1 C5 C6 . . 122.3(6) ?
    O1 C5 C4 . . 120.0(7) ?
    C6 C5 C4 . . 117.6(6) ?
    C1 C6 C9 . . 124.0(6) ?
    C1 C6 C5 . . 116.6(6) ?
    C9 C6 C5 . . 119.3(6) ?
    C3 C7 H7A . . 109.5 ?
    C3 C7 H7B . . 109.5 ?
    H7A C7 H7B . . 109.5 ?
    C3 C7 H7C . . 109.5 ?
    H7A C7 H7C . . 109.5 ?
    H7B C7 H7C . . 109.5 ?
    C3 C8 H8A . . 109.5 ?
    C3 C8 H8B . . 109.5 ?
    H8A C8 H8B . . 109.5 ?
    C3 C8 H8C . . 109.5 ?
    H8A C8 H8C . . 109.5 ?
    H8B C8 H8C . . 109.5 ?
    C6 C9 S2 . . 124.9(5) ?
    C6 C9 S1 . . 116.8(5) ?
    S2 C9 S1 . . 118.4(4) ?
    O2 C11 C12 . . 106.4(5) ?
    O2 C11 S1 . . 111.1(5) ?
    C12 C11 S1 . . 110.2(5) ?
    O2 C11 H11 . . 109.7 ?
    C12 C11 H11 . . 109.7 ?
    S1 C11 H11 . . 109.7 ?
    O9 C12 C11 . . 111.2(6) ?
    O9 C12 C13 . . 103.8(5) ?
    C11 C12 C13 . . 109.0(6) ?
    O9 C12 H12 . . 110.9 ?
    C11 C12 H12 . . 110.9 ?
    C13 C12 H12 . . 110.9 ?
    O7 C13 C14 . . 108.5(5) ?
    O7 C13 C12 . . 105.6(5) ?
    C14 C13 C12 . . 113.5(5) ?
    O7 C13 H13 . . 109.7 ?
    C14 C13 H13 . . 109.7 ?
    C12 C13 H13 . . 109.7 ?
    O5 C14 C15 . . 105.8(6) ?
    O5 C14 C13 . . 108.6(6) ?
    C15 C14 C13 . . 110.5(5) ?
    O5 C14 H14 . . 110.6 ?
    C15 C14 H14 . . 110.6 ?
    C13 C14 H14 . . 110.6 ?
    O2 C15 C16 . . 109.1(6) ?
    O2 C15 C14 . . 109.0(5) ?
    C16 C15 C14 . . 109.1(5) ?
    O2 C15 H15 . . 109.9 ?
    C16 C15 H15 . . 109.9 ?
    C14 C15 H15 . . 109.9 ?
    O3 C16 C15 . . 107.4(6) ?
    O3 C16 H16A . . 110.2 ?
    C15 C16 H16A . . 110.2 ?
    O3 C16 H16B . . 110.2 ?
    C15 C16 H16B . . 110.2 ?
    H16A C16 H16B . . 108.5 ?
    O4 C17 O3 . . 123.4(7) ?
    O4 C17 C18 . . 126.5(8) ?
    O3 C17 C18 . . 110.1(7) ?
    C17 C18 H18A . . 109.5 ?
    C17 C18 H18B . . 109.5 ?
    H18A C18 H18B . . 109.5 ?
    C17 C18 H18C . . 109.5 ?
    H18A C18 H18C . . 109.5 ?
    H18B C18 H18C . . 109.5 ?
    O6 C19 O5 . . 122.8(7) ?
    O6 C19 C20 . . 125.5(8) ?
    O5 C19 C20 . . 111.8(8) ?
    C19 C20 H20A . . 109.5 ?
    C19 C20 H20B . . 109.5 ?
    H20A C20 H20B . . 109.5 ?
    C19 C20 H20C . . 109.5 ?
    H20A C20 H20C . . 109.5 ?
    H20B C20 H20C . . 109.5 ?
    O8 C21 O7 . . 124.4(7) ?
    O8 C21 C22 . . 124.4(7) ?
    O7 C21 C22 . . 111.0(7) ?
    C21 C22 H22A . . 109.5 ?
    C21 C22 H22B . . 109.5 ?
    H22A C22 H22B . . 109.5 ?
    C21 C22 H22C . . 109.5 ?
    H22A C22 H22C . . 109.5 ?
    H22B C22 H22C . . 109.5 ?
    O10 C23 O9 . . 124.2(9) ?
    O10 C23 C25 . . 125.4(9) ?
    O9 C23 C25 . . 110.3(8) ?
    C26 C24 C30 . . 118.1(7) ?
    C26 C24 N1 . . 122.3(7) ?
    C30 C24 N1 . . 119.4(7) ?
    C23 C25 H25A . . 109.5 ?
    C23 C25 H25B . . 109.5 ?
    H25A C25 H25B . . 109.5 ?
    C23 C25 H25C . . 109.5 ?
    H25A C25 H25C . . 109.5 ?
    H25B C25 H25C . . 109.5 ?
    C24 C26 C27 . . 121.9(7) ?
    C24 C26 Cl1 . . 119.3(6) ?
    C27 C26 Cl1 . . 118.8(6) ?
    C28 C27 C26 . . 118.1(8) ?
    C28 C27 H27 . . 121.0 ?
    C26 C27 H27 . . 121.0 ?
    C27 C28 C29 . . 121.5(7) ?
    C27 C28 Cl2 . . 119.5(7) ?
    C29 C28 Cl2 . . 118.8(7) ?
    C30 C29 C28 . . 119.7(7) ?
    C30 C29 H29 . . 120.2 ?
    C28 C29 H29 . . 120.2 ?
    C29 C30 C24 . . 120.6(7) ?
    C29 C30 H30 . . 119.7 ?
    C24 C30 H30 . . 119.7 ?
loop_
    _geom_torsion_atom_site_label_1
    _geom_torsion_atom_site_label_2
    _geom_torsion_atom_site_label_3
    _geom_torsion_atom_site_label_4
    _geom_torsion_site_symmetry_1
    _geom_torsion_site_symmetry_2
    _geom_torsion_site_symmetry_3
    _geom_torsion_site_symmetry_4
    _geom_torsion
    _geom_torsion_publ_flag
    C24 N1 C1 C6 . . . . 179.5(7) ?
    C24 N1 C1 C2 . . . . 2.5(11) ?
    N1 C1 C2 C3 . . . . 170.9(6) ?
    C6 C1 C2 C3 . . . . -6.1(10) ?
    C1 C2 C3 C4 . . . . 40.8(8) ?
    C1 C2 C3 C8 . . . . 161.1(7) ?
    C1 C2 C3 C7 . . . . -80.7(8) ?
    C2 C3 C4 C5 . . . . -61.7(8) ?
    C8 C3 C4 C5 . . . . 179.6(7) ?
    C7 C3 C4 C5 . . . . 59.1(8) ?
    C3 C4 C5 O1 . . . . -132.3(8) ?
    C3 C4 C5 C6 . . . . 50.7(9) ?
    N1 C1 C6 C9 . . . . -0.5(12) ?
    C2 C1 C6 C9 . . . . 176.3(7) ?
    N1 C1 C6 C5 . . . . 174.0(7) ?
    C2 C1 C6 C5 . . . . -9.1(10) ?
    O1 C5 C6 C1 . . . . 169.7(8) ?
    C4 C5 C6 C1 . . . . -13.3(10) ?
    O1 C5 C6 C9 . . . . -15.4(12) ?
    C4 C5 C6 C9 . . . . 161.5(7) ?
    C1 C6 C9 S2 . . . . 8.6(11) ?
    C5 C6 C9 S2 . . . . -165.8(6) ?
    C1 C6 C9 S1 . . . . -170.6(6) ?
    C5 C6 C9 S1 . . . . 15.0(9) ?
    C11 S1 C9 C6 . . . . -175.6(5) ?
    C11 S1 C9 S2 . . . . 5.2(5) ?
    C15 O2 C11 C12 . . . . -75.1(6) ?
    C15 O2 C11 S1 . . . . 164.9(4) ?
    C9 S1 C11 O2 . . . . -74.5(5) ?
    C9 S1 C11 C12 . . . . 167.7(5) ?
    C23 O9 C12 C11 . . . . 104.5(7) ?
    C23 O9 C12 C13 . . . . -138.5(6) ?
    O2 C11 C12 O9 . . . . 174.8(5) ?
    S1 C11 C12 O9 . . . . -64.6(6) ?
    O2 C11 C12 C13 . . . . 61.0(7) ?
    S1 C11 C12 C13 . . . . -178.4(5) ?
    C21 O7 C13 C14 . . . . 95.4(7) ?
    C21 O7 C13 C12 . . . . -142.7(6) ?
    O9 C12 C13 O7 . . . . 76.2(6) ?
    C11 C12 C13 O7 . . . . -165.3(5) ?
    O9 C12 C13 C14 . . . . -165.2(6) ?
    C11 C12 C13 C14 . . . . -46.6(8) ?
    C19 O5 C14 C15 . . . . -146.1(6) ?
    C19 O5 C14 C13 . . . . 95.3(7) ?
    O7 C13 C14 O5 . . . . -85.2(6) ?
    C12 C13 C14 O5 . . . . 157.9(6) ?
    O7 C13 C14 C15 . . . . 159.2(6) ?
    C12 C13 C14 C15 . . . . 42.2(8) ?
    C11 O2 C15 C16 . . . . -170.2(5) ?
    C11 O2 C15 C14 . . . . 70.8(7) ?
    O5 C14 C15 O2 . . . . -170.0(5) ?
    C13 C14 C15 O2 . . . . -52.6(8) ?
    O5 C14 C15 C16 . . . . 71.0(7) ?
    C13 C14 C15 C16 . . . . -171.6(6) ?
    C17 O3 C16 C15 . . . . -127.5(7) ?
    O2 C15 C16 O3 . . . . 61.0(7) ?
    C14 C15 C16 O3 . . . . -180.0(6) ?
    C16 O3 C17 O4 . . . . -4.9(11) ?
    C16 O3 C17 C18 . . . . 173.0(6) ?
    C14 O5 C19 O6 . . . . 2.1(12) ?
    C14 O5 C19 C20 . . . . -177.9(7) ?
    C13 O7 C21 O8 . . . . 4.9(11) ?
    C13 O7 C21 C22 . . . . -169.7(7) ?
    C12 O9 C23 O10 . . . . -7.7(11) ?
    C12 O9 C23 C25 . . . . 169.7(7) ?
    C1 N1 C24 C26 . . . . -92.1(10) ?
    C1 N1 C24 C30 . . . . 93.4(10) ?
    C30 C24 C26 C27 . . . . -0.5(12) ?
    N1 C24 C26 C27 . . . . -175.1(7) ?
    C30 C24 C26 Cl1 . . . . -178.4(6) ?
    N1 C24 C26 Cl1 . . . . 7.0(10) ?
    C24 C26 C27 C28 . . . . 2.4(13) ?
    Cl1 C26 C27 C28 . . . . -179.6(7) ?
    C26 C27 C28 C29 . . . . -3.3(13) ?
    C26 C27 C28 Cl2 . . . . -179.5(7) ?
    C27 C28 C29 C30 . . . . 2.2(14) ?
    Cl2 C28 C29 C30 . . . . 178.4(7) ?
    C28 C29 C30 C24 . . . . -0.1(13) ?
    C26 C24 C30 C29 . . . . -0.7(11) ?
    N1 C24 C30 C29 . . . . 174.1(7) ?
loop_
    _geom_hbond_atom_site_label_D
    _geom_hbond_atom_site_label_H
    _geom_hbond_atom_site_label_A
    _geom_hbond_site_symmetry_A
    _geom_hbond_distance_DH
    _geom_hbond_distance_HA
    _geom_hbond_distance_DA
    _geom_hbond_angle_DHA
    _geom_hbond_publ_flag
    N1 H1 S2 . 0.880(10)
                       2.07(5) 2.882(6) 152(9) y
