# Supplementary material for: 2,3,4,6-Tetra-O-acetyl-β-d-galacto­pyranosyl 2-(2,4-dichloro­anilino)-4,4-dimethyl-6-oxocyclo­hex-1-enecarbo­dithio­ate
Source: Acta Crystallogr Sect E Struct Rep Online. 2009 Apr 25;65(Pt 5):o1106. doi: 10.1107/S1600536809014743 (PMC2977784; doi:10.1107/S1600536809014743)
Supplement: Supplementary file 2 [file e-65-o1106-Isup2.hkl]

# 
# h,k,l, Fc-squared, Fo-squared, sigma(Fo-squared) and status flag 
# 
data_I
_shelx_title '  P21' 
_shelx_refln_list_code          4 
_shelx_F_calc_maximum      199.29 
_exptl_crystal_F_000       720.00 
_reflns_d_resolution_high  0.7696 
 
loop_ 
 _symmetry_equiv_pos_as_xyz 
 'x, y, z' 
 '-x, y+1/2, -z' 
 
_cell_length_a    13.8257 
_cell_length_b     8.7697 
_cell_length_c    14.0690 
_cell_angle_alpha  90.000 
_cell_angle_beta  106.486 
_cell_angle_gamma  90.000 
 
_shelx_F_squared_multiplier     1.000 
 
loop_ 
 _refln_index_h 
 _refln_index_k 
 _refln_index_l 
 _refln_F_squared_calc 
 _refln_F_squared_meas 
 _refln_F_squared_sigma 
 _refln_observed_status 
   4 -11   0       15.66       22.41     36.36 o 
   0 -10   0       67.35      103.68     36.65 o 
   1 -10   0        6.07       12.32     20.38 o 
   2 -10   0       60.22       34.43     22.22 o 
   3 -10   0      126.72      188.40     42.64 o 
   4 -10   0       26.95       49.32     32.79 o 
   5 -10   0      104.37      160.92     43.13 o 
   6 -10   0       50.50       92.20     37.28 o 
   7 -10   0      106.13       96.59     40.16 o 
   8 -10   0       61.12       19.60     37.12 o 
   1  -9   0       78.42       35.18     20.87 o 
   2  -9   0       69.61      163.57     60.50 o 
   3  -9   0       28.99       92.23     23.02 o 
   4  -9   0        5.59      -13.28     23.88 o 
   5  -9   0        5.59       45.60     32.32 o 
   6  -9   0       12.89        4.64     27.16 o 
   7  -9   0      178.79      172.80     45.56 o 
   8  -9   0       80.28       52.12     35.44 o 
   9  -9   0      111.01      119.58     53.96 o 
  10  -9   0       66.27       66.49     24.90 o 
   0  -8   0      618.80      596.77     57.12 o 
   1  -8   0      129.09      107.04     21.24 o 
   2  -8   0      129.73      192.68     24.94 o 
   3  -8   0      247.64      257.92     28.41 o 
   4  -8   0      234.76      204.65     38.88 o 
   5  -8   0       19.32       70.96     30.44 o 
   6  -8   0       63.84       93.26     20.58 o 
   7  -8   0      113.93      111.83     22.14 o 
   8  -8   0      218.52      219.82     29.57 o 
   9  -8   0       46.16       43.07     34.12 o 
  10  -8   0      188.88      225.38     37.58 o 
  11  -8   0       57.03       74.13     25.70 o 
  12  -8   0      299.55      273.33     37.71 o 
   1  -7   0      408.22      346.56     29.37 o 
   2  -7   0       94.07      213.21    101.00 o 
   3  -7   0      122.11      115.20     28.92 o 
   4  -7   0      612.86      590.25     38.72 o 
   5  -7   0       79.83      113.77     30.88 o 
   6  -7   0      362.59      358.62     32.22 o 
   7  -7   0      107.64      116.66     21.91 o 
   8  -7   0      214.72      210.51     27.83 o 
   9  -7   0      159.42      165.73     62.14 o 
  10  -7   0       66.29      108.34     34.28 o 
  11  -7   0      133.50      157.80     28.89 o 
  12  -7   0       23.64       48.89     25.20 o 
  13  -7   0      118.24      109.58     61.06 o 
   0  -6   0       56.88       83.96     22.24 o 
   1  -6   0      458.46      414.31     29.16 o 
   2  -6   0      413.81      431.57     56.37 o 
   3  -6   0      288.52      295.04     17.80 o 
   4  -6   0      212.44      263.00     19.68 o 
   5  -6   0      360.75      402.53     24.94 o 
   6  -6   0      106.03      122.26     19.78 o 
   7  -6   0      284.25      241.31     20.20 o 
   8  -6   0       10.62       29.39     16.32 o 
   9  -6   0      536.08      630.45     77.58 o 
  10  -6   0      151.91      181.02     27.55 o 
  11  -6   0      116.50      137.71     26.60 o 
  12  -6   0      138.42      173.55     29.39 o 
  13  -6   0       46.92       80.74     25.07 o 
  14  -6   0       65.81       64.03     32.66 o 
   1  -5   0      747.82      650.36     29.60 o 
   2  -5   0      846.37     1125.86     42.65 o 
   3  -5   0       98.39       78.19      9.65 o 
   4  -5   0      930.69      848.89     36.65 o 
   5  -5   0       74.31      638.90     98.50 o 
   6  -5   0      260.38      226.30     17.55 o 
   7  -5   0      153.55      155.95     15.54 o 
   8  -5   0      434.45      366.48     32.32 o 
   9  -5   0      189.36      232.87     42.72 o 
  10  -5   0       25.63       37.31     17.98 o 
  11  -5   0      179.14      221.68     29.50 o 
  12  -5   0      182.63      235.92     62.12 o 
  13  -5   0       24.28       61.99     23.15 o 
  14  -5   0      132.43       97.33     26.57 o 
  15  -5   0       14.95       36.61     23.73 o 
   0  -4   0     5136.41     5067.08    216.75 o 
   1  -4   0      141.04      159.54     10.96 o 
   2  -4   0     2590.34     3424.39    105.24 o 
   3  -4   0      193.24      229.87     17.58 o 
   4  -4   0      345.92      401.37     20.63 o 
   5  -4   0       48.61      648.85     53.08 o 
   6  -4   0       35.15       27.89      8.53 o 
   7  -4   0      368.49      400.66     22.00 o 
   8  -4   0      458.72      454.04     25.34 o 
   9  -4   0       31.23       33.91     15.58 o 
  10  -4   0       15.18       64.96     18.18 o 
  11  -4   0      264.53      287.23     31.03 o 
  12  -4   0      329.65      347.29     35.37 o 
  13  -4   0       78.51      122.41     26.00 o 
  14  -4   0      115.89      142.94     28.06 o 
  15  -4   0      100.84      134.99     38.54 o 
  16  -4   0       22.02       34.49     41.22 o 
   1  -3   0      376.55      236.99     11.43 o 
   2  -3   0     1813.17     1752.88     55.28 o 
   3  -3   0      108.16      130.58     13.36 o 
   4  -3   0     2066.80     1764.04     64.78 o 
   5  -3   0     1137.12     1616.41    139.54 o 
   6  -3   0      460.49      445.25     21.52 o 
   7  -3   0     2431.53     2197.18     81.06 o 
   8  -3   0      282.24      226.17     13.36 o 
   9  -3   0      529.48      490.31     27.46 o 
  10  -3   0      478.88      471.23     28.29 o 
  11  -3   0       87.15      128.77     17.17 o 
  12  -3   0      223.32      259.06     23.10 o 
  13  -3   0       22.52       26.31     19.78 o 
  14  -3   0      125.10      159.96     47.36 o 
  15  -3   0       47.53       32.15     21.57 o 
  16  -3   0      105.46       90.07     26.72 o 
   0  -2   0    39649.44    37822.00   1570.73 o 
   1  -2   0     4258.38     3601.66    108.24 o 
   2  -2   0      602.26      665.14     26.03 o 
   3  -2   0     1369.70     1226.02     45.17 o 
   4  -2   0      323.16      309.33     12.96 o 
   5  -2   0      787.30      973.44     50.21 o 
   6  -2   0      436.45      357.77     16.02 o 
   7  -2   0      591.06      519.60     20.45 o 
   8  -2   0       73.03       55.28     11.20 o 
   9  -2   0      284.33      239.11     19.64 o 
  10  -2   0      357.96      352.58     24.24 o 
  11  -2   0      382.55      407.48     26.98 o 
  12  -2   0      103.18       83.14     16.12 o 
  13  -2   0      466.24      490.47     36.83 o 
  14  -2   0       11.30        1.05     14.42 o 
  15  -2   0      228.08      174.31     23.47 o 
  16  -2   0        2.06       -1.02     19.16 o 
   1  -1   0     2593.48     2263.73     78.10 o 
   2  -1   0      214.83      219.84     16.60 o 
   3  -1   0     3772.44     3066.90     92.39 o 
   4  -1   0     1100.19      952.01     36.60 o 
   5  -1   0     3609.86     3476.69    121.28 o 
   6  -1   0      223.32      218.37     12.83 o 
   7  -1   0      650.76      784.02     31.79 o 
   8  -1   0       61.82       87.62      9.93 o 
   9  -1   0        8.17       90.08     21.24 o 
  10  -1   0      417.25      409.38     30.63 o 
  11  -1   0      801.68      735.28     36.80 o 
  12  -1   0      186.53      162.25     18.97 o 
  13  -1   0       25.55       26.04     14.06 o 
  14  -1   0      122.88      116.20     18.86 o 
  15  -1   0       41.67       42.05     16.72 o 
  16  -1   0       33.74       32.91     20.30 o 
  17  -1   0       41.93       86.95     26.04 o 
   2   0   0      503.02      215.73     16.68 o 
   3   0   0     5358.43     3851.60    468.55 o 
   4   0   0     1034.13      828.40     39.51 o 
   5   0   0     1053.18      975.51     46.60 o 
   6   0   0      247.60      210.00     18.34 o 
   7   0   0      384.44      406.00     26.10 o 
   8   0   0     1445.66     1300.86     63.77 o 
   9   0   0        7.95       14.91     13.16 o 
  10   0   0      253.89      316.20     27.16 o 
  11   0   0      217.72      228.18     32.44 o 
  12   0   0      224.97      273.99     27.93 o 
  13   0   0      306.63      270.92     29.63 o 
  14   0   0      125.32       85.90     26.08 o 
  15   0   0       49.09       71.21     18.21 o 
  16   0   0       16.31       71.45     22.15 o 
  17   0   0       87.52      148.59     28.20 o 
   1   1   0     2575.59     2405.59    145.20 o 
   2   1   0      228.26      187.57      9.44 o 
   3   1   0     3751.41     3173.54    110.37 o 
   4   1   0     1124.24      998.27     46.65 o 
   5   1   0     3627.44     3547.68    161.63 o 
   6   1   0      229.73      197.69     17.59 o 
   7   1   0      651.93      830.68     43.23 o 
   8   1   0       56.89       66.50     13.74 o 
   9   1   0        7.33       43.28     17.96 o 
  10   1   0      414.37      399.81     30.18 o 
  11   1   0      802.39      804.79     47.49 o 
  12   1   0      183.28      167.08     23.90 o 
  13   1   0       21.91      -15.61     15.25 o 
  14   1   0      125.63      128.58     25.11 o 
  15   1   0       44.62       42.47     20.41 o 
  16   1   0       34.64       57.16     23.44 o 
  17   1   0       42.35       45.60     34.61 o 
   0   2   0    39714.68    39992.35   2365.74 o 
   1   2   0     4292.69     3896.01    235.69 o 
   2   2   0      582.80      526.61     38.44 o 
   3   2   0     1347.24     1188.73     38.00 o 
   4   2   0      308.91      314.78     30.97 o 
   5   2   0      818.09     1058.52     40.33 o 
   6   2   0      428.92      389.58     24.97 o 
   7   2   0      601.57      478.02     29.08 o 
   8   2   0       74.22       60.89     15.24 o 
   9   2   0      270.13      215.26     21.84 o 
  10   2   0      355.11      396.87     31.69 o 
  11   2   0      368.39      347.72     30.60 o 
  12   2   0      102.05      121.45     21.43 o 
  13   2   0      463.66      448.77     37.61 o 
  14   2   0       11.83       20.58     18.01 o 
  15   2   0      225.37      229.97     45.20 o 
  16   2   0        1.89        1.71     28.39 o 
   1   3   0      373.28      279.05     18.60 o 
   2   3   0     1842.07     1795.74    114.72 o 
   3   3   0      105.71      135.69     11.06 o 
   4   3   0     2058.92     1844.83     58.41 o 
   5   3   0     1158.02     1947.39     61.86 o 
   6   3   0      454.85      466.64     21.47 o 
   7   3   0     2435.55     2318.16     84.55 o 
   8   3   0      281.26      277.09     23.34 o 
   9   3   0      515.61      482.19     32.15 o 
  10   3   0      473.69      451.79     32.62 o 
  11   3   0       94.72      147.69     59.88 o 
  12   3   0      227.82      274.35     28.94 o 
  13   3   0       24.66       19.31     26.04 o 
  14   3   0      120.14       96.59     34.56 o 
  15   3   0       48.19       41.72     30.69 o 
  16   3   0      103.80      160.60     44.60 o 
   0   4   0     5144.08     5353.18    326.21 o 
   1   4   0      144.46      173.35     16.53 o 
   2   4   0     2594.24     2942.48    184.69 o 
   3   4   0      195.22      241.26     16.35 o 
   4   4   0      338.42      358.27     21.44 o 
   5   4   0       48.94      616.51     34.28 o 
   6   4   0       35.17       38.89      7.20 o 
   7   4   0      371.71      396.33     20.19 o 
   8   4   0      457.13      436.72     22.34 o 
   9   4   0       31.35       11.09     12.65 o 
  10   4   0       14.77      117.49     23.08 o 
  11   4   0      255.66      303.16     46.68 o 
  12   4   0      337.74      285.76     48.09 o 
  13   4   0       73.23       90.64     35.44 o 
  14   4   0      116.59      218.24     45.20 o 
  15   4   0      103.81       85.20     36.84 o 
  16   4   0       21.69        6.52     31.28 o 
   1   5   0      730.20      715.64     39.40 o 
   2   5   0      876.82     1179.46     96.68 o 
   3   5   0       97.17      106.39     12.33 o 
   4   5   0      908.75      917.09     52.45 o 
   5   5   0       77.80      711.43     38.14 o 
   6   5   0      276.49      246.80     21.18 o 
   7   5   0      160.21      152.71     17.03 o 
   8   5   0      429.32      372.05     47.80 o 
   9   5   0      186.82      293.28     43.96 o 
  10   5   0       28.60       53.04     29.48 o 
  11   5   0      183.95      176.61     38.96 o 
  12   5   0      178.22      248.60     47.56 o 
  13   5   0       23.08        9.84     28.08 o 
  14   5   0      133.84      107.32     40.52 o 
  15   5   0       15.28       65.92     34.92 o 
   0   6   0       55.77       53.84     18.76 o 
   1   6   0      458.34      415.33     28.92 o 
   2   6   0      412.90      437.38     29.94 o 
   3   6   0      295.63      330.59     18.97 o 
   4   6   0      209.71      328.65     43.56 o 
   5   6   0      362.90      415.67     33.34 o 
   6   6   0      104.08      108.30     14.72 o 
   7   6   0      289.25      350.99     24.12 o 
   8   6   0       11.40        9.88     23.64 o 
   9   6   0      529.92      676.85     67.49 o 
  10   6   0      151.13      178.60     40.20 o 
  11   6   0      110.97       95.64     36.44 o 
  12   6   0      139.18       73.97     36.65 o 
  13   6   0       45.29       36.84     34.85 o 
  14   6   0       65.72       90.04     39.88 o 
   1   7   0      413.47      340.90     28.76 o 
   2   7   0       93.31      267.56     31.64 o 
   3   7   0      124.47      147.98     20.26 o 
   4   7   0      616.03      620.27     38.44 o 
   5   7   0       84.00      148.02     21.11 o 
   6   7   0      370.81      422.83     35.25 o 
   7   7   0      107.13      162.33     25.50 o 
   8   7   0      213.27      207.56     42.43 o 
   9   7   0      162.06      189.25     41.68 o 
  10   7   0       67.95      112.84     37.12 o 
  11   7   0      129.65      162.64     44.00 o 
  12   7   0       24.32       44.28     35.28 o 
  13   7   0      121.54      179.80     48.20 o 
   0   8   0      619.21      713.73     63.92 o 
   1   8   0      128.06      126.90     17.15 o 
   2   8   0      127.78      183.41     16.92 o 
   3   8   0      246.17      284.58     20.30 o 
   4   8   0      234.76      365.17     41.31 o 
   5   8   0       19.13       45.65     12.49 o 
   6   8   0       65.15      100.72     14.84 o 
   7   8   0      114.02      131.61     25.44 o 
   8   8   0      215.54      232.88     31.13 o 
   9   8   0       46.47       46.00     32.55 o 
  10   8   0      192.64      284.16     51.64 o 
  11   8   0       57.80       96.88     39.56 o 
  12   8   0      298.58      404.36     65.20 o 
   1   9   0       77.98       65.26     17.23 o 
   2   9   0       69.42      173.28     34.83 o 
   3   9   0       27.35       54.27     15.13 o 
   4   9   0        5.53        9.37     11.31 o 
   5   9   0        6.05       43.23     13.36 o 
   6   9   0       12.52       16.45     15.97 o 
   7   9   0      178.31      210.17     24.64 o 
   8   9   0       80.56       90.44     20.77 o 
   9   9   0      111.27      121.92     40.60 o 
  10   9   0       66.22       59.32     38.12 o 
   0  10   0       66.01       94.13     25.20 o 
   1  10   0        5.49      -19.25     12.83 o 
   2  10   0       63.79       89.60     19.16 o 
   3  10   0      131.65      179.97     23.29 o 
   4  10   0       26.54       44.23     16.52 o 
   5  10   0       99.03      182.89     43.68 o 
   6  10   0       49.73       78.76     25.63 o 
   7  10   0      104.81       77.91     26.27 o 
   8  10   0       62.29       54.96     26.25 o 
   1  11   0      187.17      240.61     36.07 o 
   2  11   0       24.68       69.96     35.68 o 
   3  11   0       37.61       24.24     28.19 o 
   4  11   0       15.48       32.52     34.48 o 
  -4 -11   1       74.33      116.80     43.80 o 
  -3 -11   1        9.42       -3.12     33.12 o 
  -2 -11   1      107.02      148.28     44.04 o 
  -1 -11   1       39.00       71.44     37.20 o 
   0 -11   1        3.27      -20.04     32.40 o 
   1 -11   1       71.34       97.88     43.17 o 
   2 -11   1       36.83       14.95     37.44 o 
  -8 -10   1      120.44      122.44     46.00 o 
  -7 -10   1      419.36      278.12     53.72 o 
  -6 -10   1       33.11      -25.44     30.69 o 
  -5 -10   1      217.20      262.32     51.56 o 
  -4 -10   1       13.16        6.08     30.52 o 
  -3 -10   1       43.57       59.88     33.40 o 
  -2 -10   1       14.68       52.72     33.72 o 
  -1 -10   1       14.22        8.12     27.92 o 
   0 -10   1      232.75      204.16     43.96 o 
   1 -10   1      198.79      158.08     32.26 o 
   2 -10   1       42.97       68.55     23.98 o 
   3 -10   1       51.48      113.44     35.72 o 
   4 -10   1       19.34       20.11     30.12 o 
   5 -10   1       45.13       85.28     37.76 o 
   6 -10   1        5.25       -0.56     31.88 o 
   7 -10   1       63.53       48.16     36.04 o 
 -10  -9   1       93.50       72.12     39.92 o 
  -9  -9   1       63.71       45.96     36.16 o 
  -8  -9   1      256.24      166.96     45.16 o 
  -7  -9   1       72.26       31.28     33.72 o 
  -6  -9   1       80.12       36.88     31.96 o 
  -5  -9   1      122.86      142.64     39.12 o 
  -4  -9   1      201.20      163.52     39.07 o 
  -3  -9   1      147.15      162.41     26.21 o 
  -2  -9   1      307.27      333.76     33.65 o 
  -1  -9   1      156.95       79.83     22.07 o 
   0  -9   1      207.90      189.80     27.40 o 
   1  -9   1      240.47      211.16     28.28 o 
   2  -9   1       44.33       49.27     21.18 o 
   3  -9   1      163.42      153.32     28.90 o 
   4  -9   1       82.89       62.76     31.69 o 
   5  -9   1      136.25      182.40     40.76 o 
   6  -9   1      490.82      417.08     58.44 o 
   7  -9   1      101.74       51.96     21.17 o 
   8  -9   1      176.85      181.33     29.50 o 
   9  -9   1      105.35      202.82     45.10 o 
  10  -9   1        6.58       17.72     21.60 o 
 -12  -8   1      156.64      166.45     57.02 o 
 -11  -8   1       38.89       45.06     23.24 o 
 -10  -8   1        2.11       12.62     18.90 o 
  -9  -8   1      124.02      143.20     26.98 o 
  -8  -8   1      165.95      109.90     26.70 o 
  -7  -8   1      145.22      114.19     35.36 o 
  -6  -8   1       21.94       24.67     18.19 o 
  -5  -8   1       20.88        5.28     24.72 o 
  -4  -8   1      285.97      305.65     45.60 o 
  -3  -8   1      109.96       87.10     20.28 o 
  -2  -8   1      146.53      205.12     51.28 o 
  -1  -8   1        7.08        1.41     15.11 o 
   0  -8   1     1385.96     1331.68     70.55 o 
   1  -8   1        3.59       -6.55     15.69 o 
   2  -8   1       87.35      216.85     91.12 o 
   3  -8   1       36.47       12.20     17.64 o 
   4  -8   1      253.15      274.41     42.57 o 
   5  -8   1       60.84       86.46     26.12 o 
   6  -8   1       15.19       13.92     16.75 o 
   7  -8   1       70.08       80.10     21.52 o 
   8  -8   1       61.86       59.40     21.39 o 
   9  -8   1      101.63      126.40     26.66 o 
  10  -8   1      129.00      164.63     45.12 o 
  11  -8   1      125.83      105.72     27.92 o 
 -13  -7   1       32.20       57.50     26.25 o 
 -12  -7   1       55.71       69.99     25.31 o 
 -11  -7   1      278.34      261.76     33.19 o 
 -10  -7   1       40.84      100.65     23.90 o 
  -9  -7   1       93.85      204.33     40.22 o 
  -8  -7   1      109.65      113.76     23.07 o 
  -7  -7   1      385.98      392.92     27.30 o 
  -6  -7   1       86.18       87.22     15.00 o 
  -5  -7   1      153.59      209.42     24.93 o 
  -4  -7   1      342.36      333.64     30.23 o 
  -3  -7   1      895.51      941.85     85.05 o 
  -2  -7   1      585.49      495.27     27.81 o 
  -1  -7   1      323.34      323.53     31.34 o 
   0  -7   1      330.23      298.37     30.38 o 
   1  -7   1      308.48      306.92     28.33 o 
   2  -7   1      308.78      269.16     26.57 o 
   3  -7   1      308.39      266.91     21.20 o 
   4  -7   1      124.43      130.12     20.15 o 
   5  -7   1      167.11      282.27     27.93 o 
   6  -7   1       54.01       57.27     33.29 o 
   7  -7   1      207.63      210.23     26.65 o 
   8  -7   1      151.96      127.63     23.20 o 
   9  -7   1       32.35        2.54     20.32 o 
  10  -7   1       10.82       21.31     18.78 o 
  11  -7   1       91.93      105.64     26.76 o 
  12  -7   1       68.36       77.58     26.37 o 
  13  -7   1       19.42        2.78     22.39 o 
 -14  -6   1       21.95      -17.95     20.74 o 
 -13  -6   1       12.20       17.05     24.44 o 
 -12  -6   1       75.25      104.82     39.90 o 
 -11  -6   1       41.00       62.51     26.18 o 
 -10  -6   1       78.36       72.04     30.70 o 
  -9  -6   1      182.47      212.94     76.98 o 
  -8  -6   1      176.95      141.27     17.03 o 
  -7  -6   1      404.13      378.89     35.56 o 
  -6  -6   1       14.07       16.32     10.51 o 
  -5  -6   1      104.78      211.26     49.52 o 
  -4  -6   1      317.83      335.30     22.30 o 
  -3  -6   1      179.47      210.55     28.10 o 
  -2  -6   1      288.35      332.31     21.15 o 
  -1  -6   1       12.07        1.16      9.21 o 
   0  -6   1      240.73      235.64     18.68 o 
   1  -6   1      318.39      335.98     26.55 o 
   2  -6   1        6.30       25.70     13.75 o 
   3  -6   1      546.18      471.66     32.99 o 
   4  -6   1      137.61      139.88     18.92 o 
   5  -6   1      930.31      793.69     46.22 o 
   6  -6   1      246.48      254.29     26.23 o 
   7  -6   1      211.43      199.74     24.89 o 
   8  -6   1      117.16      129.18     23.42 o 
   9  -6   1        1.36       16.35     16.63 o 
  10  -6   1       68.38       71.88     21.57 o 
  11  -6   1       25.41       36.31     20.29 o 
  12  -6   1       58.87       47.58     22.27 o 
  13  -6   1      158.08      205.18     33.12 o 
  14  -6   1       29.55       63.34     42.57 o 
 -15  -5   1      139.04      165.11     31.87 o 
 -14  -5   1       32.04       39.97     21.94 o 
 -13  -5   1       73.25       97.86     25.18 o 
 -12  -5   1       17.32        5.99     17.35 o 
 -11  -5   1      249.82      208.88     28.39 o 
 -10  -5   1       63.87      103.52     20.96 o 
  -9  -5   1      132.39      278.43     83.60 o 
  -8  -5   1      268.85      264.80     20.23 o 
  -7  -5   1      292.30      279.08     20.21 o 
  -6  -5   1      251.73      240.45     18.75 o 
  -5  -5   1      771.44      833.29     36.74 o 
  -4  -5   1      118.41      122.08     13.19 o 
  -3  -5   1     1421.65     1433.91     87.72 o 
  -2  -5   1      872.90     1133.28     63.73 o 
  -1  -5   1       54.11       37.75      9.49 o 
   0  -5   1     2305.96     2242.30     83.34 o 
   1  -5   1      906.93      825.16     30.45 o 
   2  -5   1      354.69      402.94     21.14 o 
   3  -5   1      162.98      140.29     13.90 o 
   4  -5   1      107.21      104.55     15.80 o 
   5  -5   1      147.95      259.38     68.64 o 
   6  -5   1       62.39       33.34     13.76 o 
   7  -5   1      361.45      344.98     31.54 o 
   8  -5   1      146.08      129.26     21.76 o 
   9  -5   1      615.03      666.76     96.08 o 
  10  -5   1       80.94       91.89     21.70 o 
  11  -5   1       33.47       42.82     19.32 o 
  12  -5   1       46.02       41.99     27.10 o 
  13  -5   1       34.18       45.27     22.19 o 
  14  -5   1      189.29      232.96     52.70 o 
  15  -5   1       31.10       47.63     41.38 o 
 -16  -4   1      129.39      111.63     28.29 o 
 -15  -4   1       26.35       58.17     24.21 o 
 -14  -4   1      157.55      132.82     39.74 o 
 -13  -4   1       81.27      105.04     37.78 o 
 -12  -4   1      336.38      370.53     35.84 o 
 -11  -4   1       25.88       42.39     18.25 o 
  -9  -4   1      498.17      483.93     26.36 o 
  -8  -4   1      237.43      222.29     17.30 o 
  -7  -4   1      397.09      446.91     23.50 o 
  -6  -4   1      153.65      178.02     19.95 o 
  -5  -4   1      153.90      192.89     14.64 o 
  -4  -4   1       72.67       68.95     12.36 o 
  -3  -4   1      284.49      322.55     20.28 o 
  -2  -4   1     2975.74     3437.94    122.34 o 
  -1  -4   1      350.99      315.89     17.54 o 
   0  -4   1     1440.48     1303.17     42.96 o 
   1  -4   1      335.15      303.56     14.75 o 
   2  -4   1     1716.78     1992.52     63.79 o 
   3  -4   1      597.52      686.75     36.83 o 
   4  -4   1     1123.51      977.14     39.52 o 
   5  -4   1      401.90      461.18     22.75 o 
   6  -4   1       56.39       41.10     17.44 o 
   7  -4   1      253.68      273.81     63.16 o 
   8  -4   1      543.36      492.72     35.26 o 
   9  -4   1       75.11      218.09     35.48 o 
  10  -4   1      554.71      708.29     66.12 o 
  11  -4   1      249.21      258.85     38.34 o 
  12  -4   1      153.06      170.52     27.87 o 
  13  -4   1       66.31       63.93     22.92 o 
  14  -4   1       60.14       39.52     30.26 o 
  15  -4   1       23.03       37.34     23.72 o 
 -16  -3   1      118.00      161.73     30.90 o 
 -15  -3   1      148.53      189.46     48.46 o 
 -14  -3   1      113.15      116.29     25.21 o 
 -13  -3   1      253.92      218.74     29.46 o 
 -12  -3   1       80.50       62.88     15.20 o 
 -11  -3   1       78.77      100.52     17.70 o 
 -10  -3   1      462.64      444.21     31.04 o 
  -9  -3   1      469.21      842.00     35.58 o 
  -8  -3   1      144.92      127.57     10.67 o 
  -7  -3   1      489.14      448.74     18.79 o 
  -6  -3   1     1031.97      913.07     37.31 o 
  -5  -3   1     1172.44     1453.98    101.98 o 
  -4  -3   1     2763.57     2497.99     89.78 o 
  -3  -3   1     1065.27     1101.43     42.26 o 
  -2  -3   1      622.07     1033.83     95.42 o 
  -1  -3   1      299.72      257.69     13.90 o 
   0  -3   1     1752.51     1752.85     54.89 o 
   1  -3   1      120.38      116.95      8.43 o 
   2  -3   1     1919.40     1900.51     59.94 o 
   3  -3   1      193.27      197.67     12.90 o 
   4  -3   1     2504.30     2113.89     76.49 o 
   5  -3   1      713.77     1124.39     94.51 o 
   6  -3   1      189.96      197.93     25.90 o 
   7  -3   1      535.06      511.80     23.76 o 
   8  -3   1      363.69      412.68     31.98 o 
   9  -3   1     1012.83      990.57     55.04 o 
  10  -3   1       21.76       40.59     12.64 o 
  11  -3   1       41.59       56.97     16.59 o 
  12  -3   1       96.46       54.34     15.95 o 
  13  -3   1       20.23       16.48     14.95 o 
  14  -3   1       91.23      121.26     26.86 o 
  15  -3   1       42.73       17.09     21.18 o 
  16  -3   1       10.31       -4.39     21.34 o 
 -17  -2   1       36.67       71.94     40.30 o 
 -16  -2   1        6.89       19.47     20.79 o 
 -15  -2   1       58.88       84.51     38.90 o 
 -14  -2   1       22.60       15.46     13.96 o 
 -13  -2   1       27.40       -0.05     11.94 o 
 -12  -2   1      243.65      188.02     19.67 o 
 -11  -2   1      776.66      670.58     34.10 o 
 -10  -2   1      391.75      363.83     23.85 o 
  -9  -2   1     2078.24     1950.82     63.75 o 
  -8  -2   1      117.27      127.19     10.15 o 
  -7  -2   1     2146.17     2135.00     67.82 o 
  -6  -2   1      822.19      735.95     26.37 o 
  -5  -2   1      931.19     1161.86     38.10 o 
  -4  -2   1     1101.05     1022.59     33.51 o 
  -3  -2   1      178.82      173.18     11.08 o 
  -2  -2   1     2308.25     2049.54     72.74 o 
  -1  -2   1     3747.31     3292.49    114.66 o 
   0  -2   1      710.86      660.13     22.68 o 
   1  -2   1     8773.49     7548.47    224.22 o 
   2  -2   1      197.41      204.25     11.76 o 
   3  -2   1      448.99      474.13     20.08 o 
   4  -2   1     3055.58     2717.69     95.72 o 
   5  -2   1     3183.67     3303.90    100.98 o 
   6  -2   1      148.94      139.05     12.75 o 
   7  -2   1      799.78      703.68     32.00 o 
   8  -2   1      122.22      108.65     13.59 o 
   9  -2   1       47.91       77.50     12.97 o 
  10  -2   1      104.77      109.18     15.85 o 
  11  -2   1     1056.82     1031.55     47.46 o 
  12  -2   1       25.50       27.51     14.44 o 
  13  -2   1       22.64       26.27     14.75 o 
  14  -2   1      166.39      168.26     23.02 o 
  15  -2   1      165.34      172.26     23.63 o 
  16  -2   1      311.40      268.26     41.74 o 
 -17  -1   1       17.64       50.69     24.42 o 
 -16  -1   1       50.51       47.83     17.63 o 
 -15  -1   1       15.83       21.24     15.48 o 
 -14  -1   1      161.07      154.81     20.58 o 
 -13  -1   1        7.64        4.03     12.47 o 
 -12  -1   1      362.54      362.81     26.21 o 
 -11  -1   1       79.22       81.96     14.55 o 
 -10  -1   1      452.06      552.31     23.67 o 
  -9  -1   1      101.41      112.35     10.33 o 
  -8  -1   1     1026.89      861.21     31.26 o 
  -7  -1   1      149.34      157.09     10.73 o 
  -6  -1   1     3824.42     3177.36     97.52 o 
  -5  -1   1     3236.13     3214.46     97.96 o 
  -4  -1   1     1671.68     1463.66     46.06 o 
  -3  -1   1     4519.70     3685.37    110.63 o 
  -2  -1   1     3527.42     3052.88     91.63 o 
  -1  -1   1      974.09      852.99     37.78 o 
   0  -1   1     3667.02     3421.40    101.76 o 
   1  -1   1     7169.69     5910.39    201.56 o 
   2  -1   1     3802.02     3368.44    141.39 o 
   3  -1   1     3086.80     2121.24    281.18 o 
   4  -1   1      659.81      338.65     27.52 o 
   8  -1   1       92.26      101.15      9.37 o 
  12  -1   1      278.27      240.45     40.01 o 
  13  -1   1       27.39       11.49     16.37 o 
  14  -1   1       53.22       12.03     20.24 o 
  15  -1   1      131.39       88.01     37.81 o 
  16  -1   1       25.20       22.31     16.62 o 
 -17   0   1       10.00       28.00     17.26 o 
 -16   0   1       55.68       57.16     27.20 o 
 -15   0   1        0.10       11.91     13.69 o 
 -14   0   1      174.94      167.96     23.25 o 
 -13   0   1       22.43       30.72     17.58 o 
 -12   0   1      556.26      651.73     62.68 o 
 -11   0   1      526.80      470.51     25.04 o 
 -10   0   1      206.91      187.62     15.65 o 
  -9   0   1       98.74       95.14     19.55 o 
  -8   0   1       68.71       34.15     11.66 o 
  -2   0   1     5075.37     4274.81    252.09 o 
  -1   0   1       28.72       12.49      2.34 o 
   1   0   1       15.04       20.47      1.43 o 
   2   0   1      487.68      371.16     19.18 o 
   3   0   1    16437.33    13666.58    574.19 o 
   4   0   1     6014.97     5188.59    221.35 o 
   5   0   1     1260.67     1347.88     79.49 o 
   6   0   1       30.33       24.47     11.46 o 
   7   0   1      578.68      621.69     34.95 o 
   8   0   1      819.15      597.07     35.38 o 
   9   0   1       71.42       69.71     15.79 o 
  10   0   1      388.95      435.98     32.99 o 
  11   0   1     2157.15     2057.20     99.56 o 
  12   0   1      462.78      425.49     35.51 o 
  13   0   1        7.67       36.18     18.25 o 
  14   0   1      371.86      427.87     76.52 o 
  15   0   1      100.46      100.54     24.42 o 
  16   0   1        0.12        7.68     16.42 o 
 -17   1   1       18.12        2.68     20.04 o 
 -16   1   1       49.33       35.32     21.71 o 
 -15   1   1       15.64       33.75     19.80 o 
 -14   1   1      157.75      152.88     37.18 o 
 -13   1   1        8.24        4.43     16.79 o 
 -12   1   1      365.75      404.99     34.05 o 
 -11   1   1       81.54       68.99     17.48 o 
 -10   1   1      447.12      573.50     72.04 o 
  -9   1   1       96.38      113.65     24.28 o 
  -8   1   1     1041.89      954.72     49.05 o 
  -7   1   1      151.71      192.11     17.74 o 
  -6   1   1     3841.68     3253.83    142.33 o 
  -5   1   1     3231.56     3303.80    143.21 o 
  -4   1   1     1709.82     1499.04     54.31 o 
  -3   1   1     4553.66     3866.97    133.36 o 
  -2   1   1     3467.06     3097.61    106.87 o 
  -1   1   1     1000.84      955.75     42.20 o 
   0   1   1     3636.38     3499.25    121.10 o 
   1   1   1     7176.23     6129.19    370.56 o 
   2   1   1     3767.43     3643.47    154.34 o 
   3   1   1     3083.41     2541.86    110.20 o 
   4   1   1      671.91      612.29     31.63 o 
   6   1   1      668.64      459.25     28.34 o 
   7   1   1     1417.31     1291.73     62.79 o 
   8   1   1       84.65       80.76     14.65 o 
   9   1   1     1610.99     1364.28     68.09 o 
  10   1   1      657.90      553.54     36.43 o 
  11   1   1     1679.69     1481.19     76.09 o 
  12   1   1      284.06      246.93     27.74 o 
  13   1   1       26.72       68.63     24.30 o 
  14   1   1       52.86       71.97     21.57 o 
  15   1   1      133.66      173.98     28.54 o 
  16   1   1       23.58       24.68     30.94 o 
 -17   2   1       35.73       87.92     37.68 o 
 -16   2   1        7.54       30.76     32.40 o 
 -15   2   1       58.87       60.76     32.24 o 
 -14   2   1       22.22       26.70     19.29 o 
 -13   2   1       30.12       57.64     19.14 o 
 -12   2   1      242.71      275.51     28.36 o 
 -11   2   1      778.13      610.33     62.96 o 
 -10   2   1      400.14      356.38     28.92 o 
  -9   2   1     2061.66     2002.54     93.90 o 
  -8   2   1      108.81       95.92     15.00 o 
  -7   2   1     2168.43     2264.18    102.25 o 
  -6   2   1      840.96      766.52     31.25 o 
  -5   2   1      963.28     1207.69     66.44 o 
  -4   2   1     1099.75     1038.91     38.65 o 
  -3   2   1      172.44      164.30     12.62 o 
  -2   2   1     2316.56     2176.09     94.90 o 
  -1   2   1     3740.32     3452.68    147.56 o 
   0   2   1      721.61      717.19     27.50 o 
   1   2   1     8758.35     7901.88    335.64 o 
   2   2   1      206.67      187.74     13.86 o 
   3   2   1      445.55      484.14     20.21 o 
   4   2   1     3056.89     2741.14     96.79 o 
   5   2   1     3123.12     3326.75    117.22 o 
   6   2   1      150.87      151.31     16.34 o 
   7   2   1      799.70      744.00     40.55 o 
   8   2   1      123.02       95.61     15.83 o 
   9   2   1       44.87       66.49     31.64 o 
  10   2   1      104.49      135.66     19.78 o 
  11   2   1     1068.42     1019.98     56.80 o 
  12   2   1       26.09       11.17     15.61 o 
  13   2   1       19.58       41.84     20.00 o 
  14   2   1      163.55      144.83     25.45 o 
  15   2   1      166.51      162.94     28.24 o 
  16   2   1      313.61      294.20     53.52 o 
 -16   3   1      119.57      154.96     42.32 o 
 -15   3   1      145.25      156.20     40.52 o 
 -14   3   1      115.56      119.32     37.04 o 
 -13   3   1      260.70      241.36     44.20 o 
 -12   3   1       84.21       48.18     17.67 o 
 -11   3   1       77.36       83.30     18.54 o 
 -10   3   1      457.98      491.77     34.96 o 
  -9   3   1      472.03      664.14    110.12 o 
  -8   3   1      134.41      131.89     12.17 o 
  -7   3   1      490.36      419.80     20.38 o 
  -6   3   1     1021.33      913.93     31.97 o 
  -5   3   1     1198.83     1631.03     76.36 o 
  -4   3   1     2776.75     2625.90     92.40 o 
  -3   3   1     1100.65     1191.64     46.86 o 
  -2   3   1      584.27      920.02     44.65 o 
  -1   3   1      300.45      279.06     18.31 o 
   0   3   1     1739.30     1830.61     81.88 o 
   1   3   1      113.95      116.96     18.94 o 
   2   3   1     1886.50     1905.60     98.26 o 
   3   3   1      187.49      206.40     34.72 o 
   4   3   1     2532.38     2143.83     67.31 o 
   5   3   1      708.96     1154.83     88.38 o 
   6   3   1      198.63      180.60     11.96 o 
   7   3   1      527.00      511.70     23.35 o 
   8   3   1      356.79      355.82     26.94 o 
   9   3   1     1021.73      986.59     53.17 o 
  10   3   1       21.08       29.81     17.24 o 
  11   3   1       38.74       33.95     16.67 o 
  12   3   1      101.60       95.84     21.42 o 
  13   3   1       18.59       25.24     18.61 o 
  14   3   1       90.80       83.12     33.84 o 
  15   3   1       42.24      101.00     37.20 o 
  16   3   1       10.10       15.48     30.72 o 
 -16   4   1      131.76       75.72     38.60 o 
 -15   4   1       27.46       27.88     31.72 o 
 -14   4   1      152.85      140.32     39.52 o 
 -13   4   1       84.01      115.44     36.48 o 
 -12   4   1      341.53      385.05     52.24 o 
 -11   4   1       28.52        6.16     25.16 o 
  -9   4   1      488.36      450.07     30.76 o 
  -8   4   1      234.10      225.66     15.81 o 
  -7   4   1      393.02      450.97     23.73 o 
  -6   4   1      157.17      176.67     11.56 o 
  -5   4   1      149.22      209.26     11.86 o 
  -4   4   1       64.67       69.71      7.99 o 
  -3   4   1      285.41      295.27     24.28 o 
  -2   4   1     2990.46     3753.33    153.43 o 
  -1   4   1      350.53      318.23     21.75 o 
   0   4   1     1449.33     1333.81     63.20 o 
   1   4   1      335.66      323.50     18.29 o 
   2   4   1     1723.45     1915.20    103.28 o 
   3   4   1      614.37      681.05     40.18 o 
   4   4   1     1119.07     1009.85     34.97 o 
   5   4   1      395.08      470.93     19.55 o 
   6   4   1       55.33       54.57      8.68 o 
   7   4   1      256.30      310.41     23.42 o 
   8   4   1      542.31      475.21     32.36 o 
   9   4   1       75.50      203.40     36.16 o 
  10   4   1      532.02      975.41     97.90 o 
  11   4   1      250.48      260.32     44.44 o 
  12   4   1      158.38      118.96     35.68 o 
  13   4   1       68.60       78.80     33.48 o 
  14   4   1       60.66       64.80     33.76 o 
  15   4   1       22.44       42.24     33.52 o 
 -15   5   1      141.06      114.96     41.36 o 
 -14   5   1       33.21       20.11     30.04 o 
 -13   5   1       72.39       49.89     31.96 o 
 -12   5   1       17.12        7.92     24.97 o 
 -11   5   1      257.08      325.92     49.52 o 
 -10   5   1       65.49      103.52     33.52 o 
  -9   5   1      128.53      279.08     43.24 o 
  -8   5   1      269.18      241.96     23.73 o 
  -7   5   1      291.61      279.64     19.61 o 
  -6   5   1      245.51      244.97     18.79 o 
  -5   5   1      782.87      857.80     31.37 o 
  -4   5   1      128.36      120.88     16.04 o 
  -3   5   1     1431.73     1553.00     75.94 o 
  -2   5   1      849.00     1225.07     66.20 o 
  -1   5   1       48.27       32.92     11.16 o 
   0   5   1     2289.11     2407.03    109.50 o 
   1   5   1      902.70      835.94     36.14 o 
   2   5   1      362.09      421.80     22.44 o 
   3   5   1      163.28      154.49     46.60 o 
   4   5   1      110.69      119.30     12.95 o 
   5   5   1      156.60      245.34     21.57 o 
   6   5   1       61.37       42.99     11.58 o 
   7   5   1      353.94      313.31     24.93 o 
   8   5   1      148.37      136.28     19.86 o 
   9   5   1      629.28      819.01     74.32 o 
  10   5   1       79.82       65.12     30.52 o 
  11   5   1       31.67       72.00     31.60 o 
  12   5   1       46.34       67.92     31.49 o 
  13   5   1       32.10       42.64     29.48 o 
  14   5   1      192.10      168.72     45.28 o 
  15   5   1       31.21       52.64     34.61 o 
 -14   6   1       21.88        1.40     30.64 o 
 -13   6   1       11.93      -24.16     26.64 o 
 -12   6   1       73.90      122.88     39.21 o 
 -11   6   1       41.10      128.72     36.32 o 
 -10   6   1       75.69      140.20     38.28 o 
  -9   6   1      184.20      269.36     44.12 o 
  -8   6   1      176.99      158.24     53.96 o 
  -7   6   1      405.44      395.48     37.05 o 
  -6   6   1       14.19       30.62     11.23 o 
  -5   6   1      106.87      227.76     39.54 o 
  -4   6   1      317.64      339.49     26.69 o 
  -3   6   1      185.50      208.66     17.39 o 
  -2   6   1      282.86      374.84     31.35 o 
  -1   6   1       11.08       34.38     12.33 o 
   0   6   1      242.47      242.34     17.62 o 
   1   6   1      313.62      335.20     21.36 o 
   2   6   1        9.84       24.54     11.16 o 
   3   6   1      549.87      512.65     27.68 o 
   4   6   1      141.47      190.59     17.99 o 
   5   6   1      912.82      797.02     41.34 o 
   6   6   1      243.22      263.40     20.28 o 
   7   6   1      216.80      205.85     37.88 o 
   8   6   1      117.46      132.80     34.40 o 
   9   6   1        1.41       11.16     25.12 o 
  10   6   1       67.01       65.76     32.08 o 
  11   6   1       24.47       16.96     28.24 o 
  12   6   1       58.60       91.08     35.96 o 
  13   6   1      159.43      199.40     47.88 o 
  14   6   1       29.24       47.36     36.12 o 
 -13   7   1       34.87      112.84     43.17 o 
 -12   7   1       57.17       74.36     36.04 o 
 -11   7   1      275.69      242.44     49.68 o 
 -10   7   1       39.01       48.60     32.72 o 
  -9   7   1       92.53      257.64     46.36 o 
  -8   7   1      113.31      143.17     26.54 o 
  -7   7   1      377.79      434.27     29.24 o 
  -6   7   1       86.22       90.16     15.52 o 
  -5   7   1      156.16      161.20     22.45 o 
  -4   7   1      334.37      402.49     22.77 o 
  -3   7   1      911.40      973.30     50.80 o 
  -2   7   1      587.47      591.63     31.26 o 
  -1   7   1      330.12      355.83     23.20 o 
   0   7   1      323.38      351.43     23.31 o 
   1   7   1      306.49      307.40     22.10 o 
   2   7   1      312.17      319.76     29.09 o 
   3   7   1      302.41      324.94     27.45 o 
   4   7   1      120.49      116.19     13.62 o 
   5   7   1      168.97      273.98     26.19 o 
   6   7   1       54.30       69.66     14.24 o 
   7   7   1      202.64      228.01     41.32 o 
   8   7   1      152.04      159.44     39.27 o 
   9   7   1       36.29       37.56     30.99 o 
  10   7   1       11.99      -11.88     27.28 o 
  11   7   1       91.23      116.92     39.80 o 
  12   7   1       69.67       36.00     36.60 o 
  13   7   1       20.91       54.12     38.40 o 
 -12   8   1      159.11      178.04     49.40 o 
 -11   8   1       38.77       36.24     33.24 o 
 -10   8   1        2.25       26.68     31.49 o 
  -9   8   1      125.16       88.40     36.36 o 
  -8   8   1      166.39      150.83     27.27 o 
  -7   8   1      140.57      248.35     31.29 o 
  -6   8   1       24.95       38.83     12.48 o 
  -5   8   1       20.69       18.03     10.91 o 
  -4   8   1      284.02      352.28     33.66 o 
  -3   8   1      111.63       96.48     14.05 o 
  -2   8   1      149.57      173.05     20.71 o 
  -1   8   1        7.01       25.99     13.36 o 
   0   8   1     1384.43     1360.00     72.31 o 
   1   8   1        3.81        2.30     11.47 o 
   2   8   1       88.79      329.31     30.32 o 
   3   8   1       36.80       47.20     12.19 o 
   4   8   1      261.05      312.69     21.31 o 
   5   8   1       59.08      101.09     14.86 o 
   6   8   1       15.94       19.07     17.55 o 
   7   8   1       69.28       88.14     22.57 o 
   8   8   1       61.83       81.64     35.88 o 
   9   8   1      105.50      136.08     38.04 o 
  10   8   1      131.87      185.00     44.84 o 
  11   8   1      122.60      126.60     43.40 o 
 -10   9   1       92.23      101.12     40.64 o 
  -9   9   1       61.63       72.41     36.80 o 
  -8   9   1      254.56      279.59     35.38 o 
  -7   9   1       69.91       71.15     24.60 o 
  -6   9   1       81.19       72.24     14.77 o 
  -5   9   1      124.02      133.38     17.15 o 
  -4   9   1      196.48      208.88     21.83 o 
  -3   9   1      155.03      178.77     18.41 o 
  -2   9   1      304.87      278.44     25.10 o 
  -1   9   1      152.26      144.17     20.34 o 
   0   9   1      208.51      157.93     21.13 o 
   1   9   1      246.82      210.37     27.21 o 
   2   9   1       46.56       25.68     18.25 o 
   3   9   1      164.46      173.12     21.07 o 
   4   9   1       80.31       98.39     15.29 o 
   5   9   1      137.24      223.62     24.70 o 
   6   9   1      486.44      414.72     44.71 o 
   7   9   1       97.70       70.73     18.98 o 
   8   9   1      176.19      149.72     42.40 o 
   9   9   1      103.92      176.41     45.84 o 
  10   9   1        7.07       41.36     35.16 o 
  -8  10   1      119.80      104.25     31.50 o 
  -7  10   1      417.17      497.02     47.04 o 
  -6  10   1       32.80       30.17     23.56 o 
  -5  10   1      208.24      228.10     31.59 o 
  -4  10   1       12.55       33.23     19.09 o 
  -3  10   1       42.27       44.22     20.44 o 
  -2  10   1       15.48       39.47     42.48 o 
  -1  10   1       13.75       11.33     19.39 o 
   0  10   1      235.99      225.70     32.16 o 
   1  10   1      197.69      188.10     33.38 o 
   2  10   1       39.79       79.30     29.02 o 
   3  10   1       52.22       77.04     29.90 o 
   4  10   1       20.57       36.87     16.56 o 
   5  10   1       45.63       99.97     25.59 o 
   6  10   1        5.29        3.41     20.20 o 
   7  10   1       61.14       46.05     21.76 o 
  -4  11   1       70.82       76.83     26.37 o 
  -3  11   1        8.41       12.13     20.99 o 
  -2  11   1      108.93      121.29     28.72 o 
  -1  11   1       40.86       25.89     33.82 o 
   0  11   1        3.44       -1.35     17.35 o 
   1  11   1       70.10       47.10     19.98 o 
   2  11   1       36.18       38.33     19.30 o 
   3  11   1        4.59       15.94     21.37 o 
   4  11   1       73.95       56.48     39.21 o 
  -4 -11   2      224.64      212.13     50.00 o 
  -3 -11   2       57.47       58.64     37.88 o 
  -2 -11   2        8.92       25.03     33.80 o 
  -1 -11   2       18.34       49.68     37.88 o 
   0 -11   2      227.53      221.40     48.92 o 
   1 -11   2        7.85       -6.32     33.68 o 
   2 -11   2      236.04      162.04     47.08 o 
  -8 -10   2        2.48       22.32     36.48 o 
  -7 -10   2      127.12       85.68     39.84 o 
  -6 -10   2       54.15       53.60     37.08 o 
  -5 -10   2      141.87      251.29     51.32 o 
  -4 -10   2      178.87      162.60     44.76 o 
  -3 -10   2      194.02      242.28     48.85 o 
  -2 -10   2       63.48       40.92     33.08 o 
  -1 -10   2        2.89       61.56     33.64 o 
   0 -10   2       50.21       76.08     35.91 o 
   1 -10   2      439.38      300.48     51.08 o 
   2 -10   2       44.04       86.12     37.41 o 
 -10  -9   2       62.96       75.44     40.96 o 
  -9  -9   2       32.73       80.36     39.92 o 
  -8  -9   2      145.40      132.12     42.37 o 
  -7  -9   2       67.87       68.84     35.32 o 
  -6  -9   2       50.35       32.48     20.05 o 
  -5  -9   2       76.09      113.50     24.60 o 
  -4  -9   2       45.00       64.16     32.00 o 
  -3  -9   2      406.76      272.76     46.64 o 
  -2  -9   2       58.64       39.80     19.68 o 
  -1  -9   2      120.08       87.95     22.01 o 
   0  -9   2      556.37      548.21     41.46 o 
   1  -9   2       40.49        1.11     18.28 o 
   2  -9   2      715.19      630.14     77.30 o 
   3  -9   2       39.95       63.20     29.28 o 
   4  -9   2       18.71       21.20     26.20 o 
   5  -9   2       11.69       12.48     16.55 o 
   6  -9   2        1.61        6.14     16.50 o 
   7  -9   2       91.16       69.74     37.98 o 
   8  -9   2       34.66       40.81     22.17 o 
   9  -9   2      147.55      159.39     37.20 o 
 -12  -8   2      104.89      101.64     40.07 o 
 -11  -8   2       23.30       29.38     21.97 o 
 -10  -8   2      114.77      124.52     42.04 o 
  -9  -8   2       20.47       43.60     33.96 o 
  -8  -8   2       73.32        8.56     28.60 o 
  -7  -8   2      105.49      107.71     22.74 o 
  -6  -8   2      232.12      231.74     28.36 o 
  -5  -8   2        4.30       -3.60     16.32 o 
  -4  -8   2      662.32      595.39     41.45 o 
  -3  -8   2      246.02      235.32     41.50 o 
  -2  -8   2      670.04      607.17     33.82 o 
  -1  -8   2       10.46        9.77     12.90 o 
   0  -8   2      643.23      570.53     39.19 o 
   1  -8   2       18.61        4.29     16.09 o 
   2  -8   2      298.66      371.99     38.92 o 
   3  -8   2      106.46       84.37     23.54 o 
   4  -8   2      292.67      401.33    109.06 o 
   5  -8   2       89.03      114.92     33.74 o 
   6  -8   2       37.85       41.49     17.81 o 
   7  -8   2      316.89      302.19     32.36 o 
   8  -8   2      313.06      271.82     63.89 o 
   9  -8   2       60.06       67.58     23.42 o 
  10  -8   2      146.65      183.76     30.06 o 
  11  -8   2        5.65       17.26     22.01 o 
 -14  -7   2       51.28       44.56     26.51 o 
 -13  -7   2      149.80      193.79     32.53 o 
 -12  -7   2      179.50      163.70     30.34 o 
 -11  -7   2      194.66      178.23     53.75 o 
 -10  -7   2      149.02      198.53     37.34 o 
  -9  -7   2       98.99       83.70     22.77 o 
  -8  -7   2        6.54        2.35     12.00 o 
  -7  -7   2      746.69      777.55     47.89 o 
  -6  -7   2      514.60      465.94     36.69 o 
  -5  -7   2        3.79       71.89     23.84 o 
  -4  -7   2      465.48      492.76     41.92 o 
  -3  -7   2      916.27      863.37     40.29 o 
  -2  -7   2       51.21      112.04     20.32 o 
  -1  -7   2       32.28       34.89     13.04 o 
   0  -7   2      244.16      266.03     21.69 o 
   1  -7   2      105.70       87.41     15.48 o 
   2  -7   2      330.37      700.00     59.19 o 
   3  -7   2       26.24       24.80     12.75 o 
   4  -7   2      135.89      156.97     21.16 o 
   5  -7   2       34.15       44.80     24.74 o 
   6  -7   2       37.40       54.63     17.70 o 
   7  -7   2      238.64      288.88     30.70 o 
   8  -7   2      233.87      286.54     31.72 o 
   9  -7   2       80.56       74.84     21.30 o 
  10  -7   2       19.43       36.70     20.74 o 
  11  -7   2       98.91       61.19     32.34 o 
  12  -7   2      115.44      164.49     31.44 o 
 -15  -6   2        2.65        4.20     23.31 o 
 -14  -6   2       32.48       34.26     23.25 o 
 -13  -6   2      114.97      123.51     27.53 o 
 -12  -6   2      185.32      225.04     79.36 o 
 -11  -6   2      330.87      371.06     42.48 o 
 -10  -6   2       25.63       30.46     20.26 o 
  -9  -6   2      202.76      219.02     29.56 o 
  -8  -6   2      263.13      237.93     20.81 o 
  -7  -6   2     2395.62     2146.27     83.46 o 
  -6  -6   2      541.93      519.25     29.00 o 
  -5  -6   2      401.95      444.47     57.17 o 
  -4  -6   2      670.22      572.77     36.65 o 
  -3  -6   2       36.30       65.98     14.13 o 
  -2  -6   2       91.03      113.54     13.66 o 
  -1  -6   2      279.98      292.75     20.32 o 
   0  -6   2      264.05      259.44     19.48 o 
   1  -6   2      102.39       92.38     10.99 o 
   2  -6   2      707.62      869.35     51.40 o 
   3  -6   2      245.48      281.89     20.47 o 
   4  -6   2       88.21      110.03     49.72 o 
   5  -6   2      282.62      456.45     85.06 o 
   6  -6   2       58.40       43.70     16.14 o 
   7  -6   2      288.91      274.61    103.56 o 
   8  -6   2        3.51        8.94     20.36 o 
   9  -6   2       70.78       46.89     19.39 o 
  10  -6   2        9.90       20.53     18.62 o 
  11  -6   2       52.70       27.21     19.98 o 
  12  -6   2      115.43      144.82     28.81 o 
  13  -6   2       56.67       33.24     23.98 o 
 -15  -5   2      133.09      128.23     29.15 o 
 -14  -5   2       83.09       53.24     22.88 o 
 -13  -5   2      164.90      171.18     28.20 o 
 -12  -5   2      224.73      250.79     31.21 o 
 -11  -5   2      149.05      142.69     24.65 o 
 -10  -5   2      383.66      337.40     33.31 o 
  -9  -5   2      212.92      321.49     29.12 o 
  -8  -5   2      293.37      233.20     19.64 o 
  -7  -5   2      157.28      163.70     16.23 o 
  -6  -5   2      775.09      744.55     34.57 o 
  -5  -5   2      398.16      703.09     44.73 o 
  -4  -5   2      735.72      732.88     46.79 o 
  -3  -5   2       88.86       95.52     11.75 o 
  -2  -5   2      157.02      222.00     32.22 o 
  -1  -5   2      148.00      142.34     13.36 o 
   0  -5   2     1255.68     1190.35     40.78 o 
   1  -5   2      252.97      219.53     13.82 o 
   2  -5   2      515.05     1561.54     99.86 o 
   3  -5   2      150.25      180.44     15.42 o 
   4  -5   2      191.29      211.41     58.92 o 
   5  -5   2      514.13      747.57     42.83 o 
   6  -5   2      437.08      450.24     33.92 o 
   7  -5   2      226.95      273.17     68.05 o 
   8  -5   2       77.27       92.64     20.58 o 
   9  -5   2      830.74      804.68     96.56 o 
  10  -5   2       86.36       90.55     21.83 o 
  11  -5   2       91.64       93.59     23.02 o 
  12  -5   2       88.41       73.31     22.79 o 
  13  -5   2       99.08      112.54     33.08 o 
  14  -5   2      106.55      113.42     45.32 o 
 -16  -4   2      174.59      190.25     75.18 o 
 -15  -4   2       85.68      102.85     26.66 o 
 -14  -4   2      281.43      314.97     35.65 o 
 -13  -4   2      166.63      135.76     25.93 o 
 -12  -4   2      123.40      166.21     25.99 o 
 -11  -4   2      150.97      173.42     44.43 o 
 -10  -4   2       46.18       46.19     17.18 o 
  -9  -4   2      204.21      337.92     37.01 o 
  -8  -4   2      358.21      295.85     19.81 o 
  -7  -4   2      174.75      152.30     14.45 o 
  -6  -4   2     1494.20     1256.07     50.39 o 
  -5  -4   2      190.27      262.35     17.53 o 
  -4  -4   2     1644.55     1324.05     51.72 o 
  -3  -4   2      469.71      459.16     28.01 o 
  -2  -4   2     1060.28     1638.79     61.28 o 
  -1  -4   2      141.01      137.10      9.47 o 
   0  -4   2      101.66      103.88      8.87 o 
   1  -4   2      210.22      223.49     13.17 o 
   2  -4   2     2295.10     2131.33     68.00 o 
   3  -4   2      190.04      186.82     14.55 o 
   4  -4   2      240.77      260.32     30.56 o 
   5  -4   2      184.52      258.98     37.60 o 
   6  -4   2     1442.47     1331.15     66.69 o 
   7  -4   2      267.82      264.27     66.34 o 
   8  -4   2      477.34      458.95     43.37 o 
   9  -4   2       47.11      102.81     20.49 o 
  10  -4   2      414.91      401.51     36.01 o 
  11  -4   2       61.01       75.12     21.73 o 
  12  -4   2      416.17      434.25     40.14 o 
  13  -4   2       33.79       38.04     24.94 o 
  14  -4   2       54.53       61.83     24.38 o 
  15  -4   2       77.26       34.47     25.10 o 
 -17  -3   2       69.28       53.49     24.97 o 
 -16  -3   2      157.62      173.73     31.13 o 
 -15  -3   2      135.08      124.76     27.83 o 
 -14  -3   2      144.19      134.02     25.77 o 
 -13  -3   2       24.63       19.74     18.57 o 
 -12  -3   2      184.89      210.91     27.16 o 
 -11  -3   2      223.59      262.27     21.29 o 
 -10  -3   2     1008.75      928.94     34.83 o 
  -9  -3   2      936.75      877.46     32.70 o 
  -8  -3   2      618.00      543.82     22.24 o 
  -7  -3   2      465.82      433.56     18.49 o 
  -6  -3   2      426.76      359.12     19.57 o 
  -5  -3   2     1259.69     1655.44     62.10 o 
  -4  -3   2      519.54      530.04     50.61 o 
  -3  -3   2       31.90       21.49      8.35 o 
  -2  -3   2      840.26     1404.34    107.90 o 
  -1  -3   2     2484.28     2225.00     68.47 o 
   0  -3   2     2697.31     2465.24     75.88 o 
   1  -3   2      507.79      449.03     17.60 o 
   2  -3   2     2353.21     2310.35     71.94 o 
   3  -3   2       10.52        4.63      7.20 o 
   4  -3   2     1166.37      979.87     66.99 o 
   5  -3   2      238.86      279.08     25.36 o 
   6  -3   2      816.90      780.24     42.90 o 
   7  -3   2      231.22      285.87     24.89 o 
   8  -3   2       77.85       75.49     16.52 o 
   9  -3   2      875.90      911.63     71.88 o 
  10  -3   2      212.23      275.23     28.69 o 
  11  -3   2      409.11      442.89     53.01 o 
  12  -3   2      100.73      101.82     41.26 o 
  13  -3   2       98.69      100.22     24.66 o 
  14  -3   2       31.16       39.28     22.79 o 
  15  -3   2       50.54       51.19     44.02 o 
 -17  -2   2        2.98       20.51     21.89 o 
 -16  -2   2        1.55       31.99     20.70 o 
 -15  -2   2       17.82       -1.33     18.81 o 
 -14  -2   2       56.94       55.19     16.15 o 
 -13  -2   2       18.03       24.36     12.98 o 
 -12  -2   2      205.29      210.81     20.11 o 
 -11  -2   2      843.30      797.55     38.37 o 
 -10  -2   2      272.48      269.96     16.56 o 
  -9  -2   2      112.76      594.36     43.72 o 
  -8  -2   2     1446.64     1362.16     45.80 o 
  -7  -2   2      934.97      899.18     31.75 o 
  -6  -2   2     1821.28     1655.49     53.25 o 
  -5  -2   2     1127.83     1416.51     45.66 o 
  -4  -2   2      969.78      897.39     29.74 o 
  -3  -2   2      525.67      518.20     22.18 o 
  -2  -2   2      452.42      405.94     30.36 o 
  -1  -2   2      512.55      419.38     14.85 o 
   0  -2   2     1212.62     1109.08     35.15 o 
   1  -2   2     9455.69     7817.70    232.09 o 
   2  -2   2     2194.17     1933.17     69.21 o 
   3  -2   2     2470.60     2125.22     76.10 o 
   4  -2   2      574.79      561.43     31.16 o 
   5  -2   2     1347.98     2007.67    115.64 o 
   6  -2   2       29.01        8.08      7.90 o 
   7  -2   2      309.07      368.23     21.62 o 
   8  -2   2      262.86      298.19     21.25 o 
   9  -2   2      753.97      862.02     40.04 o 
  10  -2   2      410.47      377.61     26.43 o 
  11  -2   2      206.23      234.87     21.94 o 
  12  -2   2      131.79      145.06     20.09 o 
  13  -2   2      435.71      494.76     34.07 o 
  14  -2   2      120.08      143.50     36.04 o 
  15  -2   2      130.12      115.80     22.07 o 
  16  -2   2      115.58      131.26     30.57 o 
 -17  -1   2      165.78      175.95     30.80 o 
 -16  -1   2       37.02       37.24     16.46 o 
 -15  -1   2      538.73      515.21     34.87 o 
 -14  -1   2       57.87       37.09     14.65 o 
 -13  -1   2      511.37      502.43     31.91 o 
 -12  -1   2      175.72      188.84     19.42 o 
 -11  -1   2      224.83      246.97     16.55 o 
 -10  -1   2      755.60      692.34     27.83 o 
  -9  -1   2      300.67      377.28     18.19 o 
  -8  -1   2      338.60      302.56     16.02 o 
  -7  -1   2     1124.72     1088.89     37.11 o 
  -6  -1   2      665.63      572.84     21.81 o 
  -5  -1   2     1272.90     2301.43     71.85 o 
  -4  -1   2     3343.01     2973.45     90.34 o 
  -3  -1   2     3757.20     3470.35    120.15 o 
  -2  -1   2     7740.09     7489.32    705.11 o 
  -1  -1   2      908.28      725.17     26.87 o 
   0  -1   2     1243.47     1160.52     41.53 o 
   1  -1   2     2878.04     2463.24    104.25 o 
   2  -1   2     2353.56     2198.83    148.10 o 
   3  -1   2      296.26      297.19     15.89 o 
   4  -1   2      646.26      538.19     29.15 o 
   5  -1   2      401.62      979.16    112.64 o 
   6  -1   2      973.08      819.82     43.60 o 
   7  -1   2      498.59      436.40     28.23 o 
   8  -1   2       49.01       72.47     14.81 o 
   9  -1   2      156.46      196.49     22.04 o 
  10  -1   2       13.80       49.68     15.52 o 
  11  -1   2      306.46      287.92     28.97 o 
  12  -1   2      463.97      414.73     38.26 o 
  13  -1   2       10.26       -9.13     16.22 o 
  14  -1   2       94.35       79.93     19.55 o 
  15  -1   2        9.45        1.69     16.37 o 
  16  -1   2       67.53      108.94     22.55 o 
 -17   0   2       26.04       33.59     17.69 o 
 -16   0   2      315.88      328.31     43.63 o 
 -15   0   2       36.33       26.61     13.16 o 
 -14   0   2      334.47      324.98     33.35 o 
 -13   0   2      187.36      215.18     27.36 o 
 -12   0   2      239.51      232.49     26.52 o 
 -11   0   2        0.96       -7.16      9.82 o 
 -10   0   2      125.33      120.86     15.79 o 
  -9   0   2      358.15      315.53     35.32 o 
  -8   0   2      353.10      137.76     20.80 o 
  -7   0   2      101.70      121.45     37.86 o 
  -6   0   2     3550.55     2908.64    483.38 o 
  -5   0   2      496.08      491.07     26.16 o 
  -4   0   2      996.06      880.92     41.00 o 
  -3   0   2       14.63       15.94      5.73 o 
  -2   0   2        0.14        1.47      3.08 o 
  -1   0   2      104.80       95.25      4.86 o 
   1   0   2     1805.13     1452.27     44.30 o 
   2   0   2      164.63      277.91     32.08 o 
   3   0   2     1466.12     1238.53     38.71 o 
   4   0   2     2987.55     2420.49    106.97 o 
   5   0   2       27.91       44.40     15.40 o 
   6   0   2      181.14      177.29     17.66 o 
   7   0   2     2388.01     2227.22    102.14 o 
   8   0   2        0.35        3.98     11.17 o 
   9   0   2        3.48       60.88     17.06 o 
  10   0   2     1991.89     1658.88     82.42 o 
  11   0   2      554.07      513.08     38.87 o 
  12   0   2     1019.20      930.80     55.18 o 
  13   0   2      219.18      250.83     30.05 o 
  14   0   2       68.84       62.91     22.12 o 
  15   0   2       30.89       42.93     21.91 o 
  16   0   2       84.82       83.05     26.07 o 
 -17   1   2      166.16      170.59     29.69 o 
 -16   1   2       37.47       48.76     25.42 o 
 -15   1   2      538.48      551.04     43.76 o 
 -14   1   2       55.82       44.92     19.18 o 
 -13   1   2      511.19      559.43     41.35 o 
 -12   1   2      178.17      229.90     40.66 o 
 -11   1   2      230.85      225.20     24.20 o 
 -10   1   2      743.70      698.21     41.04 o 
  -9   1   2      295.78      387.36     27.37 o 
  -8   1   2      327.42      331.47     24.75 o 
  -7   1   2     1125.89     1160.23     56.31 o 
  -6   1   2      657.81      581.57     31.65 o 
  -5   1   2     1230.31     2129.99    129.80 o 
  -4   1   2     3364.22     3085.59    107.68 o 
  -3   1   2     3683.56     3492.62    120.81 o 
  -2   1   2     7692.55     7812.91    590.30 o 
  -1   1   2      884.24      777.21     36.09 o 
   0   1   2     1219.70     1135.67     50.44 o 
   2   1   2     2346.31     2417.24    177.22 o 
   3   1   2      301.62      304.97     19.36 o 
   4   1   2      636.07      537.01     29.33 o 
   5   1   2      401.48      601.88     48.56 o 
   6   1   2      984.35      863.90     44.98 o 
   7   1   2      505.13      428.70     28.23 o 
   8   1   2       49.34       36.58     13.67 o 
   9   1   2      155.56      179.44     24.22 o 
  10   1   2       12.85       42.91     15.25 o 
  11   1   2      305.62      266.56     27.73 o 
  12   1   2      469.46      470.93     38.14 o 
  13   1   2       10.40       12.28     17.46 o 
  14   1   2       89.23       69.20     22.53 o 
  15   1   2        9.04        1.41     21.22 o 
  16   1   2       65.83       77.13     26.35 o 
 -17   2   2        3.51       37.24     33.29 o 
 -16   2   2        1.69        6.87     27.68 o 
 -15   2   2       18.47       41.36     28.00 o 
 -14   2   2       54.70      107.44     33.48 o 
 -13   2   2       16.31       17.56     15.94 o 
 -12   2   2      207.51      219.09     25.51 o 
 -11   2   2      862.21      812.94     47.32 o 
 -10   2   2      280.03      356.63     48.09 o 
  -9   2   2      123.48      132.76     21.88 o 
  -8   2   2     1471.27     1405.41     67.72 o 
  -7   2   2      930.43      943.03     47.26 o 
  -6   2   2     1812.83     1645.26     61.07 o 
  -5   2   2     1110.91     1431.24     52.65 o 
  -4   2   2      961.90      937.19     35.28 o 
  -3   2   2      526.85      550.77     28.74 o 
  -2   2   2      455.56      471.33     25.36 o 
  -1   2   2      530.42      466.74     18.80 o 
   0   2   2     1218.27     1131.38     41.48 o 
   1   2   2     9465.68     8102.44    343.76 o 
   2   2   2     2165.13     1976.18    125.80 o 
   3   2   2     2421.25     2210.65     97.76 o 
   4   2   2      601.82      548.28     30.35 o 
   5   2   2     1361.76     1925.89    282.17 o 
   6   2   2       26.61       37.85     11.27 o 
   7   2   2      314.64      344.99     25.70 o 
   8   2   2      262.68      238.65     23.09 o 
   9   2   2      750.71      771.28    118.05 o 
  10   2   2      409.64      362.36     31.03 o 
  11   2   2      211.88      205.72     25.22 o 
  12   2   2      128.85      133.02     23.13 o 
  13   2   2      438.11      476.45     40.48 o 
  14   2   2      120.41      108.37     24.56 o 
  15   2   2      128.20      145.30     28.23 o 
  16   2   2      116.66      124.52     41.48 o 
 -17   3   2       67.71       35.08     35.44 o 
 -16   3   2      157.57      160.28     42.80 o 
 -15   3   2      135.93      131.96     38.48 o 
 -14   3   2      147.77      180.08     40.88 o 
 -13   3   2       24.81       25.08     29.72 o 
 -12   3   2      188.83      202.64     39.56 o 
 -11   3   2      227.15      237.02     24.90 o 
 -10   3   2     1022.94     1089.18     61.22 o 
  -9   3   2      937.91      992.25     52.02 o 
  -8   3   2      602.54      499.61     24.05 o 
  -7   3   2      466.42      410.85     18.01 o 
  -6   3   2      421.57      369.65     17.84 o 
  -5   3   2     1278.13     1836.65     66.54 o 
  -4   3   2      542.45      607.73    123.82 o 
  -3   3   2       36.08       19.62      8.54 o 
  -2   3   2      837.15     1367.38    223.58 o 
  -1   3   2     2491.62     2418.30     74.79 o 
   0   3   2     2699.93     2573.79     79.80 o 
   1   3   2      488.36      472.88     25.53 o 
   2   3   2     2364.62     2318.66    103.20 o 
   3   3   2       11.21        1.84     13.68 o 
   4   3   2     1153.71      953.56     47.36 o 
   5   3   2      231.16      289.87     19.04 o 
   6   3   2      834.69      842.48     44.68 o 
   7   3   2      230.29      224.11     69.32 o 
   8   3   2       78.30       54.41     24.40 o 
   9   3   2      864.23      876.44     58.32 o 
  10   3   2      211.21      180.10     22.96 o 
  11   3   2      407.65      431.64     45.04 o 
  12   3   2      100.86      136.22     23.63 o 
  13   3   2       97.72       84.17     21.49 o 
  14   3   2       29.48       32.55     30.56 o 
  15   3   2       51.11       49.40     33.12 o 
 -16   4   2      176.24      194.97     49.60 o 
 -15   4   2       85.69       82.64     36.84 o 
 -14   4   2      274.10      284.40     50.28 o 
 -13   4   2      166.64      171.24     41.12 o 
 -12   4   2      122.16      155.61     38.21 o 
 -11   4   2      152.53      173.08     36.20 o 
 -10   4   2       44.99       41.32     26.40 o 
  -9   4   2      211.15      353.58     26.59 o 
  -8   4   2      356.96      318.87     18.42 o 
  -7   4   2      175.67      172.51     11.79 o 
  -6   4   2     1470.42     1360.03     65.82 o 
  -5   4   2      185.57      243.94     20.08 o 
  -4   4   2     1674.28     1409.33     67.22 o 
  -3   4   2      472.80      461.36     28.21 o 
  -2   4   2     1064.08     1639.78    174.31 o 
  -1   4   2      138.84      138.98      9.89 o 
   0   4   2      104.40      103.69     10.20 o 
   1   4   2      215.56      232.71     15.12 o 
   2   4   2     2263.56     2195.43     99.28 o 
   3   4   2      180.64      195.48     38.16 o 
   4   4   2      219.45      234.13     26.20 o 
   5   4   2      181.98      262.64     15.96 o 
   6   4   2     1457.63     1294.47     50.38 o 
   7   4   2      268.73      242.68     46.79 o 
   8   4   2      486.32      447.03     32.52 o 
   9   4   2       48.67       61.37     46.24 o 
  10   4   2      405.68      400.98     33.18 o 
  11   4   2       60.08       58.84     28.68 o 
  12   4   2      410.09      378.77     53.45 o 
  13   4   2       32.33       64.24     32.12 o 
  14   4   2       56.33       55.36     32.52 o 
  15   4   2       78.41       49.96     35.72 o 
 -15   5   2      138.42      197.48     47.84 o 
 -14   5   2       82.75       41.68     32.36 o 
 -13   5   2      161.30      192.60     43.93 o 
 -12   5   2      227.87      258.72     46.12 o 
 -11   5   2      145.02      207.40     40.64 o 
 -10   5   2      371.59      407.89     55.04 o 
  -9   5   2      212.13      330.57     43.66 o 
  -8   5   2      304.26      253.42     20.53 o 
  -7   5   2      157.52      201.66     17.94 o 
  -6   5   2      787.35      756.83     42.37 o 
  -5   5   2      406.55      726.36     65.54 o 
  -4   5   2      723.72      748.10    117.18 o 
  -3   5   2       81.76       94.96     11.56 o 
  -2   5   2      169.55      276.33     40.03 o 
  -1   5   2      157.64      160.70     13.26 o 
   0   5   2     1257.55     1254.16     49.67 o 
   1   5   2      249.78      226.30     16.36 o 
   2   5   2      509.50     1571.74    106.04 o 
   3   5   2      151.41      140.72     26.52 o 
   4   5   2      198.48      194.44     32.62 o 
   5   5   2      518.28      732.01     32.28 o 
   6   5   2      437.30      427.04     22.81 o 
   7   5   2      217.76      225.44     38.24 o 
   8   5   2       82.14       96.30     18.84 o 
   9   5   2      811.48     1013.53     86.08 o 
  10   5   2       89.33       92.40     33.32 o 
  11   5   2       87.01       61.60     31.52 o 
  12   5   2       89.91       82.80     35.24 o 
  13   5   2      104.46       78.00     35.96 o 
  14   5   2      105.35       98.00     41.24 o 
 -15   6   2        2.57       46.28     34.05 o 
 -14   6   2       31.76       85.60     40.68 o 
 -13   6   2      111.44      138.72     41.52 o 
 -12   6   2      188.60      209.64     46.24 o 
 -11   6   2      339.31      287.12     49.44 o 
 -10   6   2       22.52       20.04     29.60 o 
  -9   6   2      208.96      271.85     30.53 o 
  -8   6   2      274.02      279.95     22.74 o 
  -7   6   2     2400.01     2329.20     90.84 o 
  -6   6   2      539.69      515.88     29.33 o 
  -5   6   2      390.81      422.92     61.62 o 
  -4   6   2      680.10      659.85     35.29 o 
  -3   6   2       36.60       63.59     14.69 o 
  -2   6   2       90.83      104.65     10.72 o 
  -1   6   2      284.08      303.09     17.30 o 
   0   6   2      262.76      268.99     18.57 o 
   1   6   2       96.34      106.76     22.81 o 
   2   6   2      698.52      949.69     54.28 o 
   3   6   2      244.05      299.73     41.02 o 
   4   6   2       89.17       92.28     17.50 o 
   5   6   2      281.05      468.13     22.05 o 
   6   6   2       55.86       52.73     15.35 o 
   7   6   2      288.03      403.60     50.68 o 
   8   6   2        3.80      -20.24     21.91 o 
   9   6   2       68.34       68.28     31.44 o 
  10   6   2       10.58       29.19     27.80 o 
  11   6   2       50.15       88.21     35.52 o 
  12   6   2      113.12      149.19     42.13 o 
  13   6   2       57.90       69.80     37.88 o 
 -14   7   2       52.10       73.41     42.64 o 
 -13   7   2      152.44      122.92     43.40 o 
 -12   7   2      183.60      182.36     45.04 o 
 -11   7   2      190.83      252.68     49.52 o 
 -10   7   2      144.99      134.12     39.32 o 
  -9   7   2      104.14      132.60     26.02 o 
  -8   7   2        5.68        3.54     11.62 o 
  -7   7   2      746.22      771.87     39.07 o 
  -6   7   2      508.91      516.29     48.52 o 
  -5   7   2        3.26       56.02     12.97 o 
  -4   7   2      456.50      542.85     29.86 o 
  -3   7   2      911.59      922.52     42.42 o 
  -2   7   2       55.79      182.48     21.32 o 
  -1   7   2       32.14       49.12     12.44 o 
   0   7   2      246.61      293.59     18.85 o 
   1   7   2      105.21       83.45     14.06 o 
   2   7   2      333.76      805.79     47.11 o 
   3   7   2       26.93       20.72     11.75 o 
   4   7   2      135.63      144.20     17.42 o 
   5   7   2       32.27       72.07     13.64 o 
   6   7   2       36.36       63.48     28.80 o 
   7   7   2      241.01      253.41     42.92 o 
   8   7   2      236.46      252.16     44.72 o 
   9   7   2       77.37       90.32     34.08 o 
  10   7   2       19.79       68.68     33.44 o 
  11   7   2      104.53      136.68     41.16 o 
  12   7   2      115.17      105.72     41.12 o 
 -12   8   2      107.89      121.68     43.96 o 
 -11   8   2       23.84       -4.72     31.08 o 
 -10   8   2      112.81      121.08     39.07 o 
  -9   8   2       19.13       16.02     20.11 o 
  -8   8   2       76.72      118.18     25.50 o 
  -7   8   2      107.88      106.71     15.85 o 
  -6   8   2      234.31      230.50     19.61 o 
  -5   8   2        4.21        7.82     10.43 o 
  -4   8   2      652.71      591.74     32.86 o 
  -3   8   2      246.23      231.44     21.43 o 
  -2   8   2      683.95      653.21     35.05 o 
  -1   8   2       10.37        6.70     13.10 o 
   0   8   2      639.23      673.27     39.82 o 
   1   8   2       19.25       25.63     13.09 o 
   2   8   2      295.97      410.33     27.26 o 
   3   8   2      104.65      130.48     25.60 o 
   4   8   2      290.76      350.48     22.44 o 
   5   8   2       85.19       67.26     16.62 o 
   6   8   2       41.29       58.27     20.56 o 
   7   8   2      314.77      339.65     51.88 o 
   8   8   2      312.10      251.40     46.20 o 
   9   8   2       60.14      104.92     37.41 o 
  10   8   2      147.77      170.68     45.04 o 
  11   8   2        5.69       79.72     36.92 o 
 -10   9   2       62.31      120.28     44.04 o 
  -9   9   2       33.07       59.76     24.42 o 
  -8   9   2      148.14      210.29     33.06 o 
  -7   9   2       66.82      103.57     26.40 o 
  -6   9   2       49.46       42.83     16.42 o 
  -5   9   2       75.54      141.21     20.68 o 
  -4   9   2       46.43       47.84     16.25 o 
  -3   9   2      409.36      359.47     35.55 o 
  -2   9   2       66.43       59.02     30.08 o 
  -1   9   2      117.63      111.72     19.19 o 
   0   9   2      553.88      558.16     35.48 o 
   1   9   2       41.80       49.72     24.97 o 
   2   9   2      707.95      593.73     44.72 o 
   3   9   2       39.55       62.10     20.74 o 
   4   9   2       16.53       43.93     15.62 o 
   5   9   2       11.56       26.66     15.42 o 
   6   9   2        1.81       10.51     15.37 o 
   7   9   2       88.43      109.34     25.38 o 
   8   9   2       34.38        0.04     30.28 o 
   9   9   2      143.73      194.77     47.56 o 
  -8  10   2        2.54       21.29     24.21 o 
  -7  10   2      127.98      170.45     31.93 o 
  -6  10   2       56.15       50.12     18.18 o 
  -5  10   2      144.31      201.35     37.74 o 
  -4  10   2      178.42      230.95     31.99 o 
  -3  10   2      194.17      171.02     29.28 o 
  -2  10   2       63.49       70.36     23.45 o 
  -1  10   2        3.44       19.05     23.44 o 
   0  10   2       49.49       74.50     23.66 o 
   1  10   2      437.23      333.59     46.16 o 
   2  10   2       45.57       55.96     17.74 o 
   3  10   2      364.89      387.10     36.23 o 
   4  10   2      111.22       60.75     23.14 o 
   5  10   2      116.85      141.28     38.96 o 
   6  10   2       53.09       26.80     28.48 o 
   7  10   2       39.38       19.25     33.29 o 
  -4  11   2      225.81      231.00     35.79 o 
  -3  11   2       54.91       83.29     41.40 o 
  -2  11   2        8.34       32.74     22.51 o 
  -1  11   2       19.94       10.76     27.52 o 
   0  11   2      226.89      223.64     35.12 o 
   1  11   2        7.39       -2.31     16.43 o 
   2  11   2      238.27      239.72     28.79 o 
   3  11   2       14.42        8.91     41.57 o 
  -4 -11   3       29.64       55.12     40.07 o 
  -3 -11   3       39.58       43.40     39.24 o 
  -2 -11   3       22.11       33.52     37.16 o 
  -1 -11   3        3.28      -12.04     34.48 o 
   0 -11   3       64.19       62.68     39.27 o 
   1 -11   3       28.19       72.80     41.68 o 
  -8 -10   3       85.94       87.36     42.00 o 
  -7 -10   3      170.24       89.96     41.40 o 
  -6 -10   3       87.95       97.68     41.00 o 
  -5 -10   3      114.53      112.08     39.80 o 
  -4 -10   3       11.97       18.28     35.00 o 
  -3 -10   3      169.70      178.60     46.16 o 
  -2 -10   3        6.19       -2.24     30.84 o 
  -1 -10   3      124.78      153.88     43.40 o 
   0 -10   3       10.03        3.44     32.04 o 
   1 -10   3      115.50      129.56     42.48 o 
   2 -10   3      128.49      244.72     49.76 o 
 -11  -9   3       69.59       42.52     38.72 o 
 -10  -9   3        4.04       83.29     41.68 o 
  -9  -9   3      118.63      107.88     43.40 o 
  -8  -9   3       97.06      109.32     40.36 o 
  -7  -9   3       81.38       28.75     21.13 o 
  -6  -9   3       78.96       55.81     22.61 o 
  -5  -9   3       88.40       86.51     23.34 o 
  -4  -9   3       60.33       57.18     32.22 o 
  -3  -9   3       69.36      133.47     25.89 o 
  -2  -9   3       22.25      187.95     72.02 o 
  -1  -9   3       59.40       29.62     20.48 o 
   0  -9   3       11.96       20.04     27.48 o 
   1  -9   3       63.82       55.12     31.80 o 
   2  -9   3      409.75      467.49     59.08 o 
   5  -9   3      238.10      253.12     30.04 o 
   6  -9   3       40.26       38.01     18.76 o 
   7  -9   3      225.45      228.20     56.00 o 
   8  -9   3       27.74       48.53     22.38 o 
   9  -9   3       71.13       44.62     22.99 o 
 -12  -8   3       23.82       48.09     34.64 o 
 -11  -8   3        6.10       -5.24     30.84 o 
 -10  -8   3       87.34      163.48     42.32 o 
  -9  -8   3       18.63       38.12     32.55 o 
  -8  -8   3       27.66       20.65     18.15 o 
  -7  -8   3      244.79      230.83     29.54 o 
  -6  -8   3      667.35      560.15     42.10 o 
  -5  -8   3       60.64       55.69     20.02 o 
  -4  -8   3      220.68      228.37     36.42 o 
  -3  -8   3       45.98       50.68     22.17 o 
  -2  -8   3      350.82      417.43     27.50 o 
  -1  -8   3      231.19      211.64     20.93 o 
   0  -8   3      117.67      121.91     27.50 o 
   1  -8   3       99.28       48.99     14.88 o 
   2  -8   3      249.06      266.93     25.74 o 
   3  -8   3       93.47       82.29     17.75 o 
   4  -8   3      516.48      564.05     73.64 o 
   5  -8   3      173.72      187.32     25.11 o 
   6  -8   3      202.52      195.68     42.38 o 
   7  -8   3      217.94      207.29     28.31 o 
   8  -8   3       93.22       96.40     23.85 o 
   9  -8   3       72.23      119.56     29.90 o 
  10  -8   3      137.83      128.13     44.30 o 
  11  -8   3      152.42      133.00     31.56 o 
 -14  -7   3       87.39       62.13     27.60 o 
 -13  -7   3      164.33      156.00     46.06 o 
 -12  -7   3      107.45      136.77     28.31 o 
 -11  -7   3       56.32       65.85     22.07 o 
 -10  -7   3      666.49      766.69     52.19 o 
  -9  -7   3       75.23       54.52     31.28 o 
  -8  -7   3       30.53       10.70     16.29 o 
  -7  -7   3      388.93      422.79     35.81 o 
  -6  -7   3       52.97       22.16     16.88 o 
  -5  -7   3      193.04      199.65     25.78 o 
  -4  -7   3      137.58      140.45     22.21 o 
  -3  -7   3      218.32      237.98     32.02 o 
  -2  -7   3     1082.01      967.36     43.57 o 
  -1  -7   3      117.61      117.11     16.01 o 
   0  -7   3      649.93      638.09     32.90 o 
   1  -7   3      162.59      138.37     13.78 o 
   2  -7   3      864.68      674.40     29.26 o 
   3  -7   3      376.17      353.49     24.81 o 
   4  -7   3      251.05      225.59     24.37 o 
   5  -7   3       87.23      119.90     25.53 o 
   6  -7   3      139.78      166.72     23.57 o 
   7  -7   3      509.23      491.23     58.84 o 
   8  -7   3      258.05      216.64     28.58 o 
   9  -7   3      132.88      134.15     25.83 o 
  10  -7   3       64.17       80.43     24.28 o 
  11  -7   3       75.51       90.97     31.78 o 
  12  -7   3      114.80      131.73     29.99 o 
 -15  -6   3      221.87      261.73     80.30 o 
 -14  -6   3       71.09       72.81     29.14 o 
 -13  -6   3      288.89      237.62     34.38 o 
 -12  -6   3      148.21      171.33     52.45 o 
 -11  -6   3      130.98      130.41     38.48 o 
 -10  -6   3       18.43        8.20     17.18 o 
  -9  -6   3       92.95      122.40     24.77 o 
  -8  -6   3      188.32      170.29     18.72 o 
  -7  -6   3      263.80      319.63     28.99 o 
  -6  -6   3      298.25      250.82     25.77 o 
  -5  -6   3       63.63      203.67     67.25 o 
  -4  -6   3      272.89      273.64     26.28 o 
  -3  -6   3       48.88       26.17     11.53 o 
  -2  -6   3      608.94      745.10     34.42 o 
  -1  -6   3     1141.19      979.47     42.51 o 
   0  -6   3      160.64      160.60     12.92 o 
   1  -6   3      501.28      368.45     19.33 o 
   2  -6   3       17.67       34.61      9.13 o 
   3  -6   3      497.88      521.17     89.36 o 
   4  -6   3       57.08       51.82     14.53 o 
   5  -6   3      663.39      594.54     38.68 o 
   6  -6   3       31.51       32.70     15.53 o 
   7  -6   3      622.90      657.91     43.32 o 
   8  -6   3       36.30       23.89     21.52 o 
   9  -6   3      122.98      211.64     67.22 o 
  10  -6   3      127.52      110.41     24.44 o 
  11  -6   3      130.52      160.60     31.40 o 
  12  -6   3       42.65      110.21     27.27 o 
  13  -6   3      206.19      236.25     35.75 o 
 -16  -5   3      104.35       75.45     27.20 o 
 -15  -5   3      271.94      266.16     35.68 o 
 -14  -5   3      170.16      191.23     31.22 o 
 -13  -5   3        9.54        8.71     18.24 o 
 -12  -5   3      213.84      271.95     38.54 o 
 -11  -5   3       97.82       83.09     21.87 o 
 -10  -5   3     1154.21     1336.23     72.81 o 
  -9  -5   3      266.35      329.43     33.23 o 
  -8  -5   3      115.18      111.57     15.10 o 
  -7  -5   3      258.33      246.60     19.67 o 
  -6  -5   3      526.67      452.37     31.19 o 
  -5  -5   3     1272.80     1113.61     57.20 o 
  -4  -5   3      163.25      177.91     19.69 o 
  -3  -5   3      280.76      249.80     31.84 o 
  -2  -5   3     2468.80     2324.01     86.12 o 
  -1  -5   3        6.07        4.66      5.74 o 
   0  -5   3     1654.85     1563.43     51.75 o 
   1  -5   3      124.41      103.39     10.08 o 
   2  -5   3     1044.10     1024.55     36.89 o 
   3  -5   3     1997.79     1761.08     67.59 o 
   4  -5   3     1275.16     1038.55     44.13 o 
   5  -5   3       65.96      101.20     16.99 o 
   6  -5   3      315.33      316.13     35.74 o 
   7  -5   3      446.99      513.22     36.71 o 
   8  -5   3       96.95       76.37     19.39 o 
   9  -5   3      128.78      215.59     64.90 o 
  10  -5   3      167.77      188.60     43.64 o 
  11  -5   3      121.56       91.38     23.70 o 
  12  -5   3      137.14      143.19     28.36 o 
  13  -5   3       93.36       87.11     27.22 o 
  14  -5   3       58.73       51.68     55.98 o 
 -16  -4   3       57.84      118.94     30.82 o 
 -15  -4   3      144.72      149.45     30.12 o 
 -14  -4   3      278.54      308.40     35.47 o 
 -13  -4   3      168.68      166.88     26.73 o 
 -12  -4   3      148.83      181.29     26.33 o 
 -11  -4   3        1.36       -8.94     13.04 o 
 -10  -4   3       23.38       14.02     10.46 o 
  -9  -4   3      475.16      465.80     27.05 o 
  -8  -4   3      338.94      341.77     22.41 o 
  -7  -4   3      757.35      672.47     31.63 o 
  -6  -4   3     1206.73      978.11     41.29 o 
  -5  -4   3     1092.66     1092.64     54.48 o 
  -4  -4   3      512.02      565.56     96.76 o 
  -3  -4   3      235.42      348.57     44.10 o 
  -1  -4   3      106.93       85.57      7.87 o 
   0  -4   3      700.68      659.07     24.48 o 
   1  -4   3      290.94      277.47     16.53 o 
   2  -4   3      983.96     1321.39     57.08 o 
   3  -4   3       92.15       75.60     10.63 o 
   4  -4   3       74.08       67.58     10.30 o 
   5  -4   3      342.14      362.01     26.59 o 
   6  -4   3       43.46       18.93     12.39 o 
   7  -4   3      419.55      378.95     38.14 o 
   8  -4   3      138.22      153.22     21.95 o 
   9  -4   3      756.85      582.12     40.78 o 
  10  -4   3       88.04       92.88     31.08 o 
  11  -4   3       38.12       71.01     27.78 o 
  12  -4   3       87.39       92.62     24.79 o 
  13  -4   3        1.04       18.95     21.18 o 
  14  -4   3       24.38       32.13     22.84 o 
  15  -4   3       14.34      -17.67     22.14 o 
 -17  -3   3       33.40       34.64     23.28 o 
 -16  -3   3      124.74      160.29     29.33 o 
 -15  -3   3      103.56      127.22     25.90 o 
 -14  -3   3      131.74      143.79     45.62 o 
 -13  -3   3      596.18      554.58     43.72 o 
 -12  -3   3      138.62      144.04     23.50 o 
 -11  -3   3      221.88      273.69     28.76 o 
 -10  -3   3      429.85      461.67     26.22 o 
  -9  -3   3      156.59      592.56     45.68 o 
  -8  -3   3      235.77      197.98     12.79 o 
  -7  -3   3      303.47      289.72     17.98 o 
  -6  -3   3        1.42       -1.12      6.57 o 
  -5  -3   3     2252.42     2419.11     88.08 o 
  -4  -3   3      361.59      436.23     85.15 o 
  -3  -3   3      397.96      347.25     43.94 o 
  -2  -3   3      915.29     1819.43    128.94 o 
  -1  -3   3      338.29      298.25     12.58 o 
   0  -3   3     2608.98     2358.71     73.01 o 
   1  -3   3      262.61      235.77     12.23 o 
   2  -3   3      698.32      801.45     28.56 o 
   3  -3   3     2340.06     2181.21     79.32 o 
   4  -3   3      178.33      222.17     15.55 o 
   5  -3   3     1195.21     1065.76     53.88 o 
   6  -3   3      179.75      153.25     18.66 o 
   7  -3   3      198.70      194.82     21.76 o 
   8  -3   3      409.97      442.19     34.15 o 
   9  -3   3       20.71      170.36     32.36 o 
  10  -3   3      311.89      319.16     31.49 o 
  11  -3   3       50.60       47.72     19.44 o 
  12  -3   3      369.16      394.51     37.68 o 
  13  -3   3      179.46      165.33     58.14 o 
  14  -3   3      247.34      243.06     34.80 o 
  15  -3   3       18.47        3.48     29.14 o 
 -17  -2   3      113.27       96.63     27.16 o 
 -16  -2   3        9.45       13.65     21.00 o 
 -15  -2   3      137.91      178.22     28.20 o 
 -14  -2   3       98.25      104.88     42.46 o 
 -13  -2   3       70.40       88.25     15.68 o 
 -12  -2   3      436.05      463.19     29.11 o 
 -11  -2   3      429.70      442.05     21.87 o 
 -10  -2   3      631.03      697.00     27.91 o 
  -9  -2   3     1133.40     1049.42     37.51 o 
  -8  -2   3     1357.40     1185.24     40.80 o 
  -7  -2   3     2114.96     2081.92     66.31 o 
  -6  -2   3     4073.95     3651.13    111.92 o 
  -5  -2   3      917.35     1046.46     43.23 o 
  -4  -2   3     2937.74     2950.94    277.08 o 
  -3  -2   3      141.49      127.65     12.59 o 
  -1  -2   3      496.73      428.98     15.36 o 
   0  -2   3     1132.30      949.08     30.86 o 
   1  -2   3     1647.26     1343.48     42.88 o 
   2  -2   3     1325.81     2001.06    123.44 o 
   3  -2   3      492.39      577.77     97.40 o 
   4  -2   3      306.24      403.04     52.92 o 
   5  -2   3      830.11      664.81     51.60 o 
   6  -2   3      123.03      126.57     22.96 o 
   7  -2   3      905.29      814.77     63.13 o 
   8  -2   3       61.73       10.60     34.14 o 
   9  -2   3      329.39      281.40     39.56 o 
  10  -2   3       43.28       16.26     18.26 o 
  11  -2   3      376.58      338.56     33.12 o 
  12  -2   3      300.55      299.67     53.18 o 
  13  -2   3      413.15      393.75     39.32 o 
  14  -2   3      137.54      119.38     21.11 o 
  15  -2   3      112.22      120.48     25.11 o 
 -17  -1   3       65.81      157.04     38.76 o 
 -16  -1   3      361.76      462.68     98.46 o 
 -15  -1   3      229.92      244.97     27.89 o 
 -14  -1   3      322.79      323.99     26.57 o 
 -13  -1   3      138.51      137.47     18.07 o 
 -12  -1   3      387.78      381.57     23.98 o 
 -11  -1   3      314.74      340.66     19.68 o 
 -10  -1   3      452.30      469.21     21.72 o 
  -9  -1   3      228.86      308.29     16.62 o 
  -8  -1   3      401.15      359.43     17.42 o 
  -7  -1   3      269.47      285.68     14.83 o 
  -6  -1   3      442.23      441.14     18.28 o 
  -5  -1   3     1415.88     2685.61    116.72 o 
  -4  -1   3      885.62      725.70     28.94 o 
  -3  -1   3     2557.35     2221.55     96.10 o 
  -2  -1   3     2245.13     2551.14    213.94 o 
  -1  -1   3     1836.47     1664.50     72.86 o 
   0  -1   3     3239.91     3045.06    105.74 o 
   1  -1   3     4490.22     3684.98    154.99 o 
   2  -1   3     9591.37     8301.94    345.11 o 
   3  -1   3     1341.03     1166.37     53.12 o 
   4  -1   3     3050.75     2695.11     96.00 o 
   5  -1   3      563.08      887.72     45.71 o 
   6  -1   3     1169.66     1049.22     53.41 o 
   7  -1   3     1420.18     1288.17     64.27 o 
   8  -1   3       55.15       54.50     15.03 o 
   9  -1   3       57.22       66.42     16.71 o 
  10  -1   3      357.34      367.50     32.31 o 
  11  -1   3       89.91       77.29     19.51 o 
  12  -1   3      630.07      624.83     44.03 o 
  13  -1   3      122.14      110.70     24.28 o 
  14  -1   3      194.01      231.66     31.85 o 
  15  -1   3       25.78       28.27     17.89 o 
  16  -1   3       24.88       30.29     19.36 o 
 -17   0   3       73.80       69.51     19.23 o 
 -16   0   3      108.17      146.48     25.43 o 
 -15   0   3        3.55       -2.88     13.49 o 
 -14   0   3      247.77      275.17     24.87 o 
 -13   0   3        0.12       10.73     13.61 o 
 -12   0   3      240.90      277.10     18.81 o 
 -11   0   3       15.36       18.99      9.34 o 
 -10   0   3       99.92      127.47     12.38 o 
  -9   0   3       51.04       74.34     12.40 o 
  -8   0   3      668.76      533.72     22.10 o 
  -7   0   3     1618.51     1620.85     52.79 o 
  -6   0   3     4874.96     4209.74    146.94 o 
  -5   0   3       99.48      526.92     30.98 o 
  -4   0   3     1237.09     1038.06     47.56 o 
  -3   0   3     5728.54     5220.03    179.63 o 
  -2   0   3     1785.87     1534.07     54.48 o 
  -1   0   3        3.93        1.18      3.31 o 
   0   0   3       52.84       47.88      9.00 o 
   1   0   3       85.87       92.00      7.09 o 
   2   0   3      271.27      269.66     11.10 o 
   3   0   3        5.38       14.93      3.93 o 
   4   0   3        1.37       -4.29      3.88 o 
   5   0   3      162.26      333.70     42.70 o 
   6   0   3      424.30      329.34     17.08 o 
   7   0   3     2093.55     1732.97     64.99 o 
   8   0   3      626.71      547.85     25.28 o 
   9   0   3      308.92      260.04     26.17 o 
  10   0   3        0.40        9.60     14.08 o 
  11   0   3        1.03       14.32     15.49 o 
  12   0   3       65.33       82.91     20.81 o 
  13   0   3      142.57      137.55     25.30 o 
  14   0   3       55.16       54.76     21.99 o 
  15   0   3        2.63       14.45     21.24 o 
  16   0   3       15.33       11.43     23.50 o 
 -17   1   3       67.53       89.26     36.00 o 
 -16   1   3      364.47      295.95     37.06 o 
 -15   1   3      229.92      227.06     31.70 o 
 -14   1   3      331.71      313.53     26.10 o 
 -13   1   3      138.61      160.34     18.12 o 
 -12   1   3      386.98      424.46     41.80 o 
 -11   1   3      320.77      278.99     26.26 o 
 -10   1   3      438.41      491.72     32.32 o 
  -9   1   3      244.17      280.80     23.37 o 
  -8   1   3      419.00      379.40     25.89 o 
  -7   1   3      266.16      278.77     20.75 o 
  -6   1   3      432.77      503.77     37.68 o 
  -5   1   3     1418.21     2474.12    179.71 o 
  -4   1   3      890.82      749.06     36.68 o 
  -3   1   3     2543.96     2269.29    166.38 o 
  -2   1   3     2286.28     1395.78     88.48 o 
  -1   1   3     1852.75     1498.96    209.04 o 
   0   1   3     3217.61     3020.09    129.90 o 
   2   1   3     9631.45     8274.84    245.14 o 
   3   1   3     1352.08     1152.30     43.73 o 
   4   1   3     3006.31     2658.30     95.29 o 
   5   1   3      557.79      850.32     38.56 o 
   6   1   3     1173.79     1018.73     52.03 o 
   7   1   3     1426.74     1245.27     62.48 o 
   8   1   3       55.55       66.15     15.63 o 
   9   1   3       58.44       71.61     16.83 o 
  10   1   3      352.76      464.06     72.64 o 
  11   1   3       95.85      103.99     20.68 o 
  12   1   3      632.20      586.90     42.40 o 
  13   1   3      120.18      101.12     29.96 o 
  14   1   3      196.40      219.89     30.63 o 
  15   1   3       24.47       17.34     21.18 o 
  16   1   3       26.34        4.70     27.94 o 
 -17   2   3      110.76       94.44     40.98 o 
 -16   2   3       10.16       38.51     30.28 o 
 -15   2   3      136.98      205.88     41.96 o 
 -14   2   3       98.20       73.92     31.84 o 
 -13   2   3       67.10       43.76     17.53 o 
 -12   2   3      438.49      415.45     33.21 o 
 -11   2   3      434.60      380.83     29.98 o 
 -10   2   3      638.74      802.06     52.16 o 
  -9   2   3     1136.61     1093.45     55.49 o 
  -8   2   3     1341.99     1213.85     59.68 o 
  -7   2   3     2069.76     2043.46     90.22 o 
  -6   2   3     4113.93     3805.17    133.63 o 
  -5   2   3      922.12     1070.51     40.67 o 
  -4   2   3     2887.49     2879.07    126.01 o 
  -3   2   3      147.57      155.88     13.93 o 
  -1   2   3      479.94      443.40     21.24 o 
   0   2   3     1134.09      921.33     43.17 o 
   1   2   3     1654.90     1380.51     62.79 o 
   2   2   3     1349.15      597.09     42.80 o 
   3   2   3      499.08      426.56     25.30 o 
   4   2   3      290.44      329.14     23.21 o 
   5   2   3      811.90      692.70     37.98 o 
   6   2   3      116.70      123.34     16.24 o 
   7   2   3      925.56      814.16     45.02 o 
   8   2   3       63.03       41.93     14.60 o 
   9   2   3      327.99      328.74     53.42 o 
  10   2   3       42.55       93.11     19.07 o 
  11   2   3      382.80      358.92     32.88 o 
  12   2   3      300.50      328.51     38.10 o 
  13   2   3      421.50      404.96     37.48 o 
  14   2   3      134.38      156.02     28.26 o 
  15   2   3      107.07       81.29     53.25 o 
 -17   3   3       33.01       55.36     36.20 o 
 -16   3   3      122.00      187.25     44.68 o 
 -15   3   3      108.97       74.48     34.52 o 
 -14   3   3      134.70      111.40     36.12 o 
 -13   3   3      595.63      532.29     62.36 o 
 -12   3   3      129.99      190.96     38.28 o 
 -11   3   3      210.44      168.89     35.52 o 
 -10   3   3      430.97      498.40     32.63 o 
  -9   3   3      155.03      405.84     68.94 o 
  -8   3   3      227.89      178.93     14.26 o 
  -7   3   3      309.05      287.33     22.93 o 
  -6   3   3        1.40       -0.82      5.18 o 
  -5   3   3     2241.41     2537.54    113.23 o 
  -4   3   3      375.70      517.50     84.82 o 
  -3   3   3      381.73      323.29     21.86 o 
  -2   3   3      923.01     1944.15    133.64 o 
  -1   3   3      338.34      300.80     12.92 o 
   0   3   3     2615.88     2386.89     74.41 o 
   1   3   3      265.99      257.37     14.65 o 
   2   3   3      681.78      764.15     75.64 o 
   3   3   3     2307.64     2044.99    133.36 o 
   4   3   3      177.88      197.01     18.63 o 
   5   3   3     1191.49     1029.08     40.47 o 
   6   3   3      180.48      177.69     23.94 o 
   7   3   3      201.73      177.07     20.09 o 
   8   3   3      415.94      445.05     36.70 o 
   9   3   3       21.02       66.60     21.91 o 
  10   3   3      312.13      303.96     29.43 o 
  11   3   3       49.05       39.95     17.41 o 
  12   3   3      368.68      370.80     34.85 o 
  13   3   3      174.30      155.13     26.66 o 
  14   3   3      242.62      305.32     52.84 o 
  15   3   3       17.69       24.60     32.08 o 
 -16   4   3       56.65      132.29     43.37 o 
 -15   4   3      145.07      131.16     40.80 o 
 -14   4   3      279.38      263.36     48.92 o 
 -13   4   3      170.21      164.00     40.36 o 
 -12   4   3      148.20      156.52     37.88 o 
 -11   4   3        1.52        4.16     23.84 o 
 -10   4   3       24.62       12.28     13.23 o 
  -9   4   3      487.26      515.64     33.68 o 
  -8   4   3      343.44      348.68     30.66 o 
  -7   4   3      750.98      654.40     55.06 o 
  -6   4   3     1207.26     1057.62     53.65 o 
  -5   4   3     1108.91     1186.00     59.00 o 
  -4   4   3      534.17      600.35     53.36 o 
  -3   4   3      234.21      289.64     22.61 o 
  -1   4   3      107.08      104.09      8.75 o 
   0   4   3      698.38      675.30     25.28 o 
   1   4   3      290.19      297.28     22.67 o 
   2   4   3      992.08     1360.33    154.28 o 
   3   4   3       98.14      123.96     22.76 o 
   4   4   3       72.08       65.73     15.90 o 
   5   4   3      345.92      408.74     20.81 o 
   6   4   3       48.76       42.13     13.81 o 
   7   4   3      418.90      374.71     28.86 o 
   8   4   3      140.14      142.10     20.40 o 
   9   4   3      755.10      598.28     39.78 o 
  10   4   3       93.70       91.88     19.80 o 
  11   4   3       39.54       27.78     17.23 o 
  12   4   3       89.34       61.32     30.88 o 
  13   4   3        0.95       -8.52     26.24 o 
  14   4   3       24.55       25.24     31.72 o 
  15   4   3       15.61       59.48     36.68 o 
 -16   5   3      103.87      130.76     44.28 o 
 -15   5   3      268.44      263.84     52.64 o 
 -14   5   3      169.16      121.80     38.96 o 
 -13   5   3       10.67       27.68     28.92 o 
 -12   5   3      211.07      293.24     49.76 o 
 -11   5   3       94.66       88.80     34.56 o 
 -10   5   3     1135.47     1363.01    108.28 o 
  -9   5   3      268.02      330.18     24.04 o 
  -8   5   3      120.85      114.39     21.37 o 
  -7   5   3      251.45      227.90     22.60 o 
  -6   5   3      531.18      497.71     32.26 o 
  -5   5   3     1271.82     1208.26     61.52 o 
  -4   5   3      173.53      204.78     20.67 o 
  -3   5   3      273.09      260.04     17.75 o 
  -2   5   3     2467.51     2511.21     79.45 o 
  -1   5   3        6.87        2.85      6.92 o 
   0   5   3     1662.38     1614.21     53.84 o 
   1   5   3      130.78      110.98     15.62 o 
   2   5   3     1055.61     1115.47     55.50 o 
   3   5   3     1993.08     1785.57     84.37 o 
   4   5   3     1275.03     1088.86     82.00 o 
   5   5   3       67.94      104.21     12.27 o 
   6   5   3      311.35      309.77     26.93 o 
   7   5   3      457.77      476.07     33.64 o 
   8   5   3       96.69       94.96     18.03 o 
   9   5   3      132.47      137.30     41.34 o 
  10   5   3      168.62      173.64     39.07 o 
  11   5   3      121.19      149.52     38.76 o 
  12   5   3      136.51      201.40     45.20 o 
  13   5   3       92.99      101.08     38.04 o 
  14   5   3       58.87       39.24     34.35 o 
 -15   6   3      223.87      292.77     56.20 o 
 -14   6   3       70.18      123.12     44.12 o 
 -13   6   3      287.00      289.65     51.96 o 
 -12   6   3      150.77      160.12     41.44 o 
 -11   6   3      134.63      152.36     40.72 o 
 -10   6   3       18.37        4.68     26.96 o 
  -9   6   3       94.06      156.71     26.75 o 
  -8   6   3      191.37      179.27     25.35 o 
  -7   6   3      263.48      283.69     27.00 o 
  -6   6   3      301.85      313.55     27.98 o 
  -5   6   3       61.12      158.64     31.92 o 
  -4   6   3      281.17      302.64     20.88 o 
  -3   6   3       52.37       52.35     13.59 o 
  -2   6   3      599.90      877.69     47.81 o 
  -1   6   3     1139.48     1096.71     39.72 o 
   0   6   3      159.99      172.95     13.69 o 
   1   6   3      497.36      409.39     21.19 o 
   2   6   3       18.27       53.96     11.47 o 
   3   6   3      507.68      433.77     44.84 o 
   4   6   3       53.42       58.17     20.88 o 
   5   6   3      671.57      674.99     32.13 o 
   6   6   3       31.39       38.12     15.75 o 
   7   6   3      626.58      599.57     60.28 o 
   8   6   3       35.46      -26.48     22.84 o 
   9   6   3      123.27      341.65     50.40 o 
  10   6   3      128.22      154.44     40.12 o 
  11   6   3      128.18      120.60     38.80 o 
  12   6   3       41.60       27.33     32.36 o 
  13   6   3      208.08      225.96     51.84 o 
 -14   7   3       86.72       86.20     40.96 o 
 -13   7   3      164.12      148.64     45.64 o 
 -12   7   3      105.04      107.17     40.24 o 
 -11   7   3       57.01       47.32     34.76 o 
 -10   7   3      673.99      857.22     57.20 o 
  -9   7   3       75.39      121.49     25.47 o 
  -8   7   3       26.53       13.32     13.17 o 
  -7   7   3      396.21      464.05     30.72 o 
  -6   7   3       49.86       73.04     14.29 o 
  -5   7   3      184.47      186.09     18.36 o 
  -4   7   3      145.08      163.02     24.60 o 
  -3   7   3      214.82      239.37     22.54 o 
  -2   7   3     1071.27     1034.93     46.18 o 
  -1   7   3      112.44       92.75     28.54 o 
   0   7   3      636.48      681.15     29.19 o 
   1   7   3      165.16      154.71     14.75 o 
   2   7   3      890.86      756.01     32.17 o 
   3   7   3      366.50      374.64     25.44 o 
   4   7   3      255.69      284.21     51.18 o 
   5   7   3       84.54      100.32     29.84 o 
   6   7   3      137.36      164.88     35.91 o 
   7   7   3      509.12      521.65     60.20 o 
   8   7   3      256.45      189.52     40.84 o 
   9   7   3      131.60       95.68     34.44 o 
  10   7   3       65.72      105.37     37.36 o 
  11   7   3       77.10       75.40     36.80 o 
  12   7   3      112.48      154.91     46.16 o 
 -12   8   3       24.19       18.92     33.96 o 
 -11   8   3        6.37       37.12     35.08 o 
 -10   8   3       89.41      123.18     27.75 o 
  -9   8   3       18.42       31.19     20.23 o 
  -8   8   3       28.59       42.11     15.26 o 
  -7   8   3      251.79      313.84     26.66 o 
  -6   8   3      654.07      638.71     44.35 o 
  -5   8   3       60.11      100.32     20.98 o 
  -4   8   3      205.96      222.42     27.10 o 
  -3   8   3       46.25       56.48     14.66 o 
  -2   8   3      354.28      400.32     27.69 o 
  -1   8   3      230.47      244.89     25.13 o 
   0   8   3      117.81      133.76     25.85 o 
   1   8   3       97.15      114.43     17.39 o 
   2   8   3      243.78      252.97     19.15 o 
   3   8   3       92.70       97.47     14.78 o 
   4   8   3      520.85      587.93     69.54 o 
   5   8   3      171.54      226.80     28.77 o 
   6   8   3      207.31      218.76     42.43 o 
   7   8   3      221.05      216.76     42.48 o 
   8   8   3       97.33       96.96     36.41 o 
   9   8   3       74.31      106.32     37.20 o 
  10   8   3      135.34      137.45     43.08 o 
  11   8   3      150.94      156.32     46.16 o 
 -11   9   3       75.21       67.04     40.28 o 
 -10   9   3        4.59        6.95     22.07 o 
  -9   9   3      120.07      140.43     30.42 o 
  -8   9   3       96.14      133.33     31.62 o 
  -7   9   3       83.53       79.93     18.87 o 
  -6   9   3       77.49       83.35     18.64 o 
  -5   9   3       87.12      100.75     22.51 o 
  -4   9   3       62.71       54.57     19.64 o 
  -3   9   3       70.21       75.85     20.86 o 
  -2   9   3       20.97      294.81     45.44 o 
  -1   9   3       58.37       43.37     19.58 o 
   0   9   3       12.04       17.94     35.65 o 
   1   9   3       64.69       62.33     24.18 o 
   2   9   3      413.01      462.30     41.65 o 
   3   9   3      184.97      147.85     38.38 o 
   4   9   3       70.14       69.41     21.28 o 
   5   9   3      235.34      207.63     38.76 o 
   6   9   3       38.47       46.15     17.79 o 
   7   9   3      232.58      285.93     81.10 o 
   8   9   3       27.24       64.16     34.85 o 
   9   9   3       72.75       73.57     27.64 o 
  -8  10   3       89.53      106.21     30.26 o 
  -7  10   3      171.21      209.21     33.72 o 
  -6  10   3       86.13      120.47     22.45 o 
  -5  10   3      114.08      159.14     34.25 o 
  -4  10   3       11.45       24.28     19.99 o 
  -3  10   3      174.26      126.18     26.63 o 
  -2  10   3        6.47        7.13     19.65 o 
  -1  10   3      123.51      125.05     38.42 o 
   0  10   3        9.77        6.17     18.70 o 
   1  10   3      116.22       79.86     35.65 o 
   2  10   3      128.25      194.40     30.32 o 
   3  10   3       84.47      134.45     27.90 o 
   4  10   3        4.08       -8.73     18.20 o 
   5  10   3       84.57      109.43     34.74 o 
   6  10   3       13.59       11.16     21.24 o 
  -4  11   3       30.02       54.23     24.07 o 
  -3  11   3       41.26       35.33     23.74 o 
  -2  11   3       22.15       61.87     48.06 o 
  -1  11   3        3.03        0.15     20.56 o 
   0  11   3       63.30       80.87     25.77 o 
   1  11   3       27.23       -6.16     21.24 o 
   2  11   3       79.95      135.43     24.37 o 
  -3 -11   4       32.24       31.69     40.40 o 
  -2 -11   4      146.06      120.96     47.16 o 
  -1 -11   4        3.95       20.40     39.32 o 
   0 -11   4       53.47       61.48     42.32 o 
   1 -11   4       63.26       62.12     41.24 o 
  -8 -10   4       48.29       -7.20     36.36 o 
  -7 -10   4       82.26       41.83     29.04 o 
  -6 -10   4       16.60        1.18     21.10 o 
  -5 -10   4      112.89      126.17     28.81 o 
  -4 -10   4       38.50       63.07     26.54 o 
  -3 -10   4       87.01      136.32     79.36 o 
  -2 -10   4      285.50      255.88     34.99 o 
  -1 -10   4       32.40       33.12     36.44 o 
   0 -10   4      227.92      169.56     44.68 o 
   1 -10   4      106.42      129.36     43.32 o 
   2 -10   4       21.14       96.36     42.32 o 
 -10  -9   4       19.30       65.76     38.51 o 
  -9  -9   4       45.33       78.80     38.28 o 
  -8  -9   4       78.74       87.92     25.01 o 
  -7  -9   4      126.92      130.73     26.96 o 
  -6  -9   4      145.05      137.48     64.19 o 
  -5  -9   4      176.44      252.43     32.02 o 
  -4  -9   4      202.74      232.36     35.06 o 
  -3  -9   4      160.72      123.97     52.20 o 
  -2  -9   4      316.92      327.81     35.63 o 
  -1  -9   4        2.29       -0.18     19.00 o 
   0  -9   4       28.43       36.81     21.36 o 
   1  -9   4      112.79       77.20     35.16 o 
   2  -9   4      343.91      464.48     61.83 o 
   6  -9   4       32.80       20.04     21.96 o 
   7  -9   4      145.91      130.53     34.35 o 
   8  -9   4       25.12       28.04     26.56 o 
 -12  -8   4       11.13        8.80     30.69 o 
 -11  -8   4        5.36       34.08     33.12 o 
 -10  -8   4        6.94       49.84     33.80 o 
  -9  -8   4       40.07       44.32     33.40 o 
  -8  -8   4      140.03      110.50     24.55 o 
  -7  -8   4       66.66       68.85     21.51 o 
  -6  -8   4      114.70      135.28     24.77 o 
  -5  -8   4       66.11       47.82     20.01 o 
  -4  -8   4      571.47      521.22     96.23 o 
  -3  -8   4      217.39      214.88     28.59 o 
  -2  -8   4      212.62      217.36     50.39 o 
  -1  -8   4      101.00      101.45     22.56 o 
   0  -8   4      124.16      126.17     24.55 o 
   1  -8   4       26.21       17.59     23.06 o 
   2  -8   4      124.40      163.86     26.26 o 
   3  -8   4      218.28      229.76     25.13 o 
   4  -8   4      439.32      443.85     35.51 o 
   5  -8   4      160.43      123.38     22.43 o 
   6  -8   4      392.49      445.10     37.88 o 
   7  -8   4       28.47       42.37     19.31 o 
   8  -8   4       41.39       63.04     21.35 o 
   9  -8   4       92.54       84.42     24.51 o 
  10  -8   4        5.11       16.10     20.31 o 
 -14  -7   4      273.82      166.72     44.52 o 
 -13  -7   4       19.98        6.40     30.24 o 
 -12  -7   4      132.27      104.72     37.88 o 
 -11  -7   4      299.52      208.68     44.72 o 
 -10  -7   4      148.85      206.76     42.60 o 
  -9  -7   4      385.54      389.60     35.24 o 
  -8  -7   4      175.61      177.43     25.30 o 
  -7  -7   4      206.46      192.77     26.60 o 
  -6  -7   4      521.17      452.87     37.40 o 
  -5  -7   4      215.33      260.97     40.20 o 
  -4  -7   4      218.29      249.99     32.76 o 
  -3  -7   4      157.07      154.95     24.17 o 
  -2  -7   4        5.45      328.36     41.26 o 
  -1  -7   4       85.62       37.34     19.94 o 
   0  -7   4       98.77      131.74     16.76 o 
   1  -7   4      270.86      291.02     18.66 o 
   2  -7   4      488.34      494.47     24.42 o 
   3  -7   4      419.53      491.55     28.58 o 
   4  -7   4       29.57       68.20     30.62 o 
   5  -7   4      251.31      287.55     33.80 o 
   6  -7   4      204.99      202.62     47.86 o 
   7  -7   4      268.89      274.14     29.86 o 
   8  -7   4       53.87       28.88     18.71 o 
   9  -7   4        3.35       15.16     18.18 o 
  10  -7   4      112.95      106.36     25.99 o 
  11  -7   4       96.50      102.01     68.56 o 
 -15  -6   4       14.02        5.24     22.05 o 
 -14  -6   4      126.00      109.67     41.62 o 
 -13  -6   4      317.91      241.08     40.34 o 
 -12  -6   4       86.62      104.69     25.98 o 
 -11  -6   4      195.86      185.00     56.32 o 
 -10  -6   4       79.23       86.86     19.58 o 
  -9  -6   4      128.60      130.27     21.86 o 
  -8  -6   4       51.02       51.70     17.38 o 
  -7  -6   4      188.53      196.63     65.72 o 
  -6  -6   4      186.68      195.40     23.51 o 
  -5  -6   4       59.04      500.04     51.60 o 
  -4  -6   4      405.79      433.91     33.65 o 
  -3  -6   4      261.81      260.60     26.29 o 
  -2  -6   4      171.94      162.67     17.60 o 
  -1  -6   4      528.75      489.32     23.16 o 
   0  -6   4      231.78      254.70     15.84 o 
   1  -6   4      694.43      667.35     27.93 o 
   2  -6   4      338.30      579.49     32.02 o 
   4  -6   4       16.48       30.99     11.79 o 
   5  -6   4      144.51      193.73     31.42 o 
   6  -6   4      223.21      265.20     37.82 o 
   7  -6   4      156.00      160.37     54.57 o 
   8  -6   4       48.19       51.21     20.90 o 
   9  -6   4      649.78      632.19     46.79 o 
  10  -6   4        1.53      -16.72     16.20 o 
  11  -6   4      207.98      239.41     33.19 o 
  12  -6   4       70.05       65.56     25.70 o 
  13  -6   4      157.38      203.45     35.55 o 
 -16  -5   4       43.26       51.55     25.09 o 
 -15  -5   4       62.90       96.92     67.00 o 
 -14  -5   4      330.05      356.78     38.85 o 
 -13  -5   4       25.57       46.32     21.06 o 
 -12  -5   4      471.32      472.52     41.63 o 
 -11  -5   4      218.96      256.69     30.62 o 
 -10  -5   4       78.61      104.84     15.34 o 
  -9  -5   4      358.91      384.79     25.91 o 
  -8  -5   4      743.53      604.19     37.95 o 
  -7  -5   4      157.55      139.98     32.32 o 
  -6  -5   4      386.00      340.19     27.96 o 
  -5  -5   4      312.24      368.10     27.90 o 
  -4  -5   4      213.28      213.80     21.74 o 
  -3  -5   4      531.43      469.01     30.86 o 
  -2  -5   4      262.19      627.86     33.98 o 
  -1  -5   4        1.43       -4.12      6.42 o 
   0  -5   4       41.24       49.35      8.32 o 
   1  -5   4       32.31       36.32      8.30 o 
   2  -5   4      440.01      441.70     20.58 o 
   3  -5   4      922.36      921.17     56.04 o 
   4  -5   4      232.39      252.06     23.45 o 
   5  -5   4     1356.46     1565.03     63.24 o 
   6  -5   4       16.55       36.28     15.27 o 
   7  -5   4      350.21      355.30     31.49 o 
   8  -5   4      190.10      162.46     25.20 o 
   9  -5   4      106.60      105.99     22.65 o 
  10  -5   4       39.61       42.79     28.10 o 
  11  -5   4       30.94       35.07     27.68 o 
  12  -5   4      334.58      384.53     40.69 o 
  13  -5   4       67.73       14.61     23.72 o 
 -16  -4   4       34.40       75.42     25.20 o 
 -15  -4   4       71.82       64.27     23.56 o 
 -14  -4   4       29.38       20.06     22.94 o 
 -13  -4   4       12.26       31.38     19.41 o 
 -12  -4   4      312.67      301.96     44.36 o 
 -11  -4   4      249.49      232.71     20.31 o 
 -10  -4   4      103.49       98.08     14.65 o 
  -9  -4   4      105.70      172.68     20.74 o 
  -8  -4   4      419.85      409.46     24.35 o 
  -7  -4   4      620.49      475.56     30.50 o 
  -6  -4   4      958.18      775.83     42.35 o 
  -5  -4   4      266.14      394.01     46.32 o 
  -4  -4   4     2814.31     2632.17    118.42 o 
  -3  -4   4      466.02      489.58     49.30 o 
  -2  -4   4     1118.97     1367.08     56.29 o 
  -1  -4   4      381.58      323.36     14.75 o 
   0  -4   4      211.34      212.39     12.26 o 
   1  -4   4       67.76       93.52     10.63 o 
   2  -4   4      297.29      391.14     18.01 o 
   3  -4   4      274.83      306.29     25.63 o 
   4  -4   4     2510.75     2286.64     84.92 o 
   5  -4   4      498.54      531.83     27.38 o 
   6  -4   4     1309.40     1125.21     58.94 o 
   7  -4   4      260.31      295.07     76.48 o 
   8  -4   4      502.16      477.88     37.35 o 
   9  -4   4      514.25      543.38     40.27 o 
  10  -4   4        5.98       19.39     17.37 o 
  11  -4   4       19.03       44.61     20.41 o 
  12  -4   4      161.43      192.06     30.43 o 
  13  -4   4       69.56       91.21     25.90 o 
  14  -4   4      134.42      147.76     31.75 o 
 -17  -3   4       71.97       85.90     27.14 o 
 -16  -3   4      224.72      300.50     62.50 o 
 -15  -3   4       13.66        8.46     19.02 o 
 -14  -3   4      330.18      400.90     51.32 o 
 -13  -3   4       84.23       56.48     20.78 o 
 -12  -3   4      202.26      236.55     28.05 o 
 -11  -3   4      231.81      301.42     22.67 o 
 -10  -3   4      592.13      719.09     34.70 o 
  -9  -3   4     1115.92     1129.12     40.20 o 
  -8  -3   4      197.43      213.84     13.26 o 
  -7  -3   4     1215.05     1423.67     56.13 o 
  -6  -3   4     1285.39     1191.36     58.27 o 
  -5  -3   4     1252.93     1480.51     69.75 o 
  -4  -3   4      128.12       98.28     21.48 o 
  -3  -3   4      188.79      193.51     27.63 o 
  -2  -3   4      366.64      429.56     40.06 o 
  -1  -3   4     1499.87     1345.84     43.17 o 
   0  -3   4      822.20      742.68     26.06 o 
   1  -3   4      527.84      493.76     21.29 o 
   2  -3   4     2114.40     2630.34     94.10 o 
   3  -3   4      212.73      297.24     29.40 o 
   4  -3   4     2204.91     1905.86     71.04 o 
   5  -3   4      541.68      767.55     34.22 o 
   6  -3   4      623.83      555.59     35.74 o 
   7  -3   4      276.64      249.58     25.40 o 
   8  -3   4       69.32      109.17     20.18 o 
   9  -3   4      114.36      142.27     27.12 o 
  10  -3   4       71.66       72.77     34.88 o 
  11  -3   4      256.29      221.23     28.86 o 
  12  -3   4      104.50      101.91     24.82 o 
  13  -3   4       13.93      -18.45     26.90 o 
  14  -3   4      205.61      231.28     65.10 o 
  15  -3   4      108.80      113.40     30.02 o 
 -17  -2   4       24.72       34.38     23.73 o 
 -16  -2   4       23.08       30.79     31.28 o 
 -15  -2   4       58.06       57.44     21.66 o 
 -14  -2   4      159.44      152.81     26.00 o 
 -13  -2   4      151.33      144.20     26.62 o 
 -12  -2   4      408.14      396.68     30.49 o 
 -11  -2   4      507.97      529.84     24.46 o 
 -10  -2   4       24.35       44.96      9.19 o 
  -9  -2   4      699.30     1309.98     62.76 o 
  -8  -2   4        6.30       -3.69      5.65 o 
  -7  -2   4      341.57      359.62     16.43 o 
  -6  -2   4      140.40      144.07     10.19 o 
  -5  -2   4     1428.49     2630.03    115.83 o 
  -4  -2   4     1035.10      955.15     46.53 o 
  -3  -2   4     2042.33     1884.90    108.76 o 
  -2  -2   4     5873.08     5497.02    189.33 o 
  -1  -2   4     1619.46     1392.25     51.24 o 
   0  -2   4     2652.89     2466.94     75.69 o 
   1  -2   4        6.13       12.99      6.50 o 
   2  -2   4      954.58     1053.66     49.74 o 
   3  -2   4      875.97      733.92     39.18 o 
   4  -2   4      177.13      198.02     17.35 o 
   5  -2   4     1933.20     2342.38    104.25 o 
   6  -2   4      309.39      288.68     34.08 o 
   7  -2   4     1051.12      861.60     66.92 o 
   8  -2   4       15.47        9.72     18.08 o 
   9  -2   4      282.58      286.12     39.92 o 
  10  -2   4       18.93       51.68     24.12 o 
  11  -2   4       96.09      105.05     32.16 o 
  12  -2   4      131.44      148.99     26.49 o 
  13  -2   4      159.57       96.73     25.25 o 
  14  -2   4      141.86       82.02     25.72 o 
  15  -2   4       25.79       -7.31     22.67 o 
 -17  -1   4       26.43        0.64     18.97 o 
 -16  -1   4       78.42       92.27     23.71 o 
 -15  -1   4       44.76       49.39     16.23 o 
 -14  -1   4      171.48      180.30     23.03 o 
 -13  -1   4       60.66       62.31     23.18 o 
 -12  -1   4      348.75      389.96     21.61 o 
 -11  -1   4       54.91       54.48     10.70 o 
 -10  -1   4      102.49      148.62     18.19 o 
  -9  -1   4       65.12       97.76     12.62 o 
  -8  -1   4      655.31      586.57     23.75 o 
  -7  -1   4     1253.06     1197.75     40.55 o 
  -6  -1   4      326.61      316.51     17.52 o 
  -5  -1   4     4575.87     4280.33    183.29 o 
  -4  -1   4      323.00      284.16     46.18 o 
  -3  -1   4      390.63      297.46     18.31 o 
  -1  -1   4       85.73      100.80     10.83 o 
   0  -1   4     8047.95     7491.48    256.49 o 
   1  -1   4     2368.75     1988.56     86.36 o 
   2  -1   4     1210.18     1118.40     51.32 o 
   3  -1   4     2845.97     2526.52    109.42 o 
   4  -1   4     2255.85     2026.87     89.58 o 
   5  -1   4     1527.00     1323.04     50.89 o 
   6  -1   4      377.32      367.07     38.86 o 
   7  -1   4      313.46      354.68     28.27 o 
   8  -1   4      297.26      307.69     27.54 o 
  10  -1   4      170.02      185.62     24.54 o 
  11  -1   4       51.93       53.79     25.83 o 
  12  -1   4      121.51      173.34     27.01 o 
  13  -1   4       45.63       18.93     20.28 o 
  14  -1   4       74.81       58.20     23.64 o 
  15  -1   4       47.74       30.24     18.91 o 
 -17   0   4      164.23      207.08     25.35 o 
 -16   0   4        0.66       19.74     15.63 o 
 -15   0   4      187.77      184.92     21.98 o 
 -14   0   4       50.32       52.91     15.45 o 
 -13   0   4      189.18      169.76     24.47 o 
 -12   0   4      224.05      265.20     18.47 o 
 -11   0   4       98.87      120.85     13.13 o 
 -10   0   4      285.69      326.26     18.63 o 
  -9   0   4      188.53      148.76     12.28 o 
  -8   0   4       20.63       18.08      7.13 o 
  -7   0   4      303.59      361.03     18.95 o 
  -6   0   4      512.49      426.13     20.42 o 
  -5   0   4      632.50     1126.52    110.47 o 
  -4   0   4       21.03       19.66      5.71 o 
  -3   0   4      707.51      664.29     46.76 o 
  -2   0   4      132.08      177.01     15.03 o 
  -1   0   4      515.09      441.59     18.79 o 
   0   0   4       74.29       41.48     27.74 o 
   1   0   4      829.87      751.29     28.98 o 
   2   0   4      270.44      334.24     15.50 o 
   3   0   4      232.77      340.49     25.80 o 
   4   0   4     1955.61     1699.92     53.68 o 
   5   0   4     4053.20     3829.11    116.41 o 
   6   0   4      925.62      752.58     31.82 o 
   7   0   4      384.29      449.14     21.92 o 
   8   0   4      146.17      128.20     27.63 o 
   9   0   4        9.11       -3.12     13.90 o 
  10   0   4      166.82      163.78     23.57 o 
  11   0   4      318.61      352.55     32.85 o 
  12   0   4      139.31      140.40     24.94 o 
  13   0   4        9.17       12.57     31.22 o 
  14   0   4       50.20       52.85     25.96 o 
  15   0   4       39.61       48.67     24.46 o 
 -17   1   4       26.49       48.36     21.54 o 
 -16   1   4       78.72       89.53     23.79 o 
 -15   1   4       42.09       51.18     17.63 o 
 -14   1   4      172.56      190.12     21.05 o 
 -13   1   4       60.38       66.82     13.16 o 
 -12   1   4      350.56      347.74     33.92 o 
 -11   1   4       54.03       64.76     13.42 o 
 -10   1   4       98.35      198.52     27.96 o 
  -9   1   4       65.21       93.29     27.80 o 
  -8   1   4      667.29      634.93     47.88 o 
  -7   1   4     1240.06     1243.01     81.16 o 
  -6   1   4      325.16      339.62     21.76 o 
  -5   1   4     4616.42     4279.78    183.54 o 
  -4   1   4      332.27      288.35     17.43 o 
  -3   1   4      386.98      308.48     17.01 o 
  -1   1   4       87.90       71.52     13.88 o 
   0   1   4     8086.90     7627.20    453.93 o 
   1   1   4     2374.51     1780.14    131.03 o 
   2   1   4     1201.51     1108.90     36.15 o 
   3   1   4     2825.64     2524.69     77.70 o 
   4   1   4     2228.20     2044.66     75.10 o 
   5   1   4     1551.20     1354.06     52.32 o 
   6   1   4      377.81      358.40     19.65 o 
   7   1   4      296.18      334.30     29.17 o 
   8   1   4      291.11      255.37     17.56 o 
   9   1   4      121.17      276.92     39.24 o 
  10   1   4      178.32      206.64     36.44 o 
  11   1   4       50.99       48.45     18.49 o 
  12   1   4      120.44      137.60     33.20 o 
  13   1   4       43.91       36.99     20.53 o 
  14   1   4       74.92       52.48     22.75 o 
  15   1   4       43.22       77.02     26.07 o 
 -17   2   4       26.50       66.62     24.95 o 
 -16   2   4       23.51       43.10     21.40 o 
 -15   2   4       56.60       95.24     23.76 o 
 -14   2   4      161.53      137.16     36.08 o 
 -13   2   4      165.40      118.12     31.96 o 
 -12   2   4      405.63      465.56     35.15 o 
 -11   2   4      504.49      460.67     77.08 o 
 -10   2   4       25.69       39.06     13.03 o 
  -9   2   4      701.66      866.73     61.28 o 
  -8   2   4        6.45       -5.68     10.28 o 
  -7   2   4      333.03      356.52     18.28 o 
  -6   2   4      128.14      144.26     18.70 o 
  -5   2   4     1452.62     2646.81    156.28 o 
  -4   2   4     1029.22      961.47     47.15 o 
  -3   2   4     2029.60     1911.27     86.15 o 
  -2   2   4     5879.19     5742.55    245.13 o 
  -1   2   4     1614.49     1459.90     67.02 o 
   0   2   4     2628.32     2407.36    106.04 o 
   1   2   4        6.63       15.04      8.05 o 
   3   2   4      898.57      733.52     31.32 o 
   4   2   4      175.25      162.69     13.63 o 
   5   2   4     1948.57     2321.89     85.90 o 
   6   2   4      311.84      291.46     18.68 o 
   7   2   4     1043.07      964.56     41.24 o 
   8   2   4       14.75       13.63      9.74 o 
   9   2   4      287.87      323.08     22.08 o 
  10   2   4       18.06       41.89     22.26 o 
  11   2   4      102.37       70.19     20.11 o 
  12   2   4      135.76      129.50     24.27 o 
  13   2   4      161.67      165.43     27.96 o 
  14   2   4      141.97      165.44     29.43 o 
  15   2   4       24.46       34.08     24.26 o 
 -17   3   4       70.53       73.84     26.07 o 
 -16   3   4      222.72      333.40     55.12 o 
 -15   3   4       14.50       -6.92     26.56 o 
 -14   3   4      329.67      417.20     56.52 o 
 -13   3   4       85.47       85.56     32.68 o 
 -12   3   4      211.80      197.56     39.12 o 
 -11   3   4      226.57      239.12     41.00 o 
 -10   3   4      582.66      726.53     65.92 o 
  -9   3   4     1086.20     1116.22     45.71 o 
  -8   3   4      198.21      238.19     15.75 o 
  -7   3   4     1220.79     1407.79     68.32 o 
  -6   3   4     1261.28     1241.52     60.95 o 
  -5   3   4     1232.50     1547.41    105.94 o 
  -4   3   4      124.10      150.14     15.95 o 
  -3   3   4      183.93      203.83     18.27 o 
  -2   3   4      371.04      589.65     47.92 o 
  -1   3   4     1515.69     1415.97     45.53 o 
   0   3   4      832.37      735.86     37.53 o 
   1   3   4      522.82      539.80     30.42 o 
   2   3   4     2122.76     2443.46    369.30 o 
   3   3   4      221.68      210.50     19.38 o 
   4   3   4     2183.58     1713.47    157.77 o 
   5   3   4      553.23      757.94     34.05 o 
   6   3   4      627.74      627.02     35.64 o 
   7   3   4      285.43      303.78     21.44 o 
   8   3   4       70.76       72.41     13.01 o 
   9   3   4      117.52      109.37     15.45 o 
  10   3   4       66.62       80.26     19.71 o 
  11   3   4      249.47      268.35     30.03 o 
  12   3   4      108.75      104.97     23.22 o 
  13   3   4       14.03       31.32     20.16 o 
  14   3   4      205.11      206.73     30.82 o 
  15   3   4      109.13      139.57     44.20 o 
 -16   4   4       31.26      106.04     40.01 o 
 -15   4   4       70.17       93.08     36.76 o 
 -14   4   4       30.52       35.60     31.69 o 
 -13   4   4       10.81       -1.44     24.24 o 
 -12   4   4      313.33      314.77     50.44 o 
 -11   4   4      248.33      167.32     37.28 o 
 -10   4   4      108.44       93.92     20.61 o 
  -9   4   4      104.89      237.23     42.40 o 
  -8   4   4      426.60      393.45     28.64 o 
  -7   4   4      618.10      561.93     34.45 o 
  -6   4   4      927.21      803.74     45.79 o 
  -5   4   4      272.28      433.02     28.33 o 
  -4   4   4     2790.74     2729.92    123.49 o 
  -3   4   4      464.06      484.74     22.97 o 
  -2   4   4     1143.01     1451.42     47.22 o 
  -1   4   4      374.88      329.12     15.16 o 
   0   4   4      207.92      215.06     12.48 o 
   1   4   4       68.33       93.66     18.75 o 
   2   4   4      304.42      397.58     46.23 o 
   3   4   4      277.11      324.98     25.67 o 
   4   4   4     2511.19     2273.65     85.35 o 
   5   4   4      500.91      504.22     55.56 o 
   6   4   4     1325.93     1115.64     58.53 o 
   7   4   4      254.54      258.21     26.56 o 
   8   4   4      488.78      467.23     34.95 o 
   9   4   4      508.42      516.65     38.17 o 
  10   4   4        6.18       17.55     12.66 o 
  11   4   4       18.86       47.05     19.07 o 
  12   4   4      160.96      181.51     28.82 o 
  13   4   4       67.26      106.61     38.12 o 
  14   4   4      135.43      127.37     41.64 o 
 -16   5   4       41.28       52.75     37.52 o 
 -15   5   4       62.55       59.12     35.76 o 
 -14   5   4      328.87      304.84     53.04 o 
 -13   5   4       24.55        3.32     27.40 o 
 -12   5   4      471.08      451.77     60.32 o 
 -11   5   4      221.24      275.80     46.24 o 
 -10   5   4       73.73      126.80     16.94 o 
  -9   5   4      354.59      378.73     26.55 o 
  -8   5   4      737.42      648.02     40.35 o 
  -7   5   4      146.04      127.93     18.41 o 
  -6   5   4      384.47      407.00     30.69 o 
  -5   5   4      314.18      306.84     25.98 o 
  -4   5   4      210.53      208.82     15.93 o 
  -3   5   4      536.65      499.08     25.03 o 
  -2   5   4      257.76      690.30     48.62 o 
  -1   5   4        1.41       -8.44      5.63 o 
   0   5   4       40.85       55.28     10.20 o 
   1   5   4       31.48       30.05      8.45 o 
   2   5   4      450.70      443.23     29.86 o 
   3   5   4      944.09      898.30     74.46 o 
   4   5   4      232.71      253.49     24.84 o 
   5   5   4     1358.67     1569.08     63.13 o 
   6   5   4       18.16        5.96     16.78 o 
   7   5   4      349.01      294.34     68.86 o 
   8   5   4      182.53      177.92     23.75 o 
   9   5   4      109.91      111.08     29.92 o 
  10   5   4       41.20       71.93     19.60 o 
  11   5   4       32.46       87.76     33.44 o 
  12   5   4      335.33      321.08     53.88 o 
  13   5   4       68.70       71.88     36.52 o 
 -15   6   4       14.17       23.08     35.20 o 
 -14   6   4      126.57      106.00     40.12 o 
 -13   6   4      314.21      346.08     57.17 o 
 -12   6   4       83.30       60.56     35.28 o 
 -11   6   4      195.79      258.72     48.32 o 
 -10   6   4       76.22       33.27     18.45 o 
  -9   6   4      124.83      192.76     24.39 o 
  -8   6   4       50.45       89.48     18.08 o 
  -7   6   4      188.79      209.60     24.07 o 
  -6   6   4      177.79      232.45     24.77 o 
  -5   6   4       60.82      499.04     50.84 o 
  -4   6   4      410.11      453.29     25.53 o 
  -3   6   4      250.90      255.26     18.95 o 
  -2   6   4      168.90      143.64     14.95 o 
  -1   6   4      527.20      478.43     21.69 o 
   0   6   4      233.38      239.51     16.54 o 
   1   6   4      688.73      660.59     27.82 o 
   2   6   4      335.26      534.94     26.81 o 
   3   6   4      105.82       99.04     27.84 o 
   4   6   4       17.12       19.29     15.04 o 
   5   6   4      146.35      189.01     19.29 o 
   6   6   4      226.52      205.72     20.44 o 
   7   6   4      168.40      177.51     23.46 o 
   8   6   4       48.01        1.95     26.83 o 
   9   6   4      652.08      769.65     75.36 o 
  10   6   4        1.55       31.68     20.27 o 
  11   6   4      213.43      234.53     35.48 o 
  12   6   4       69.84      121.24     41.32 o 
  13   6   4      153.71      198.24     49.92 o 
 -14   7   4      273.71      283.80     56.81 o 
 -13   7   4       21.73       51.88     36.08 o 
 -12   7   4      130.81      208.32     49.12 o 
 -11   7   4      290.79      267.68     51.20 o 
 -10   7   4      147.95      180.03     52.14 o 
  -9   7   4      383.15      426.55     30.87 o 
  -8   7   4      173.96      174.78     24.70 o 
  -7   7   4      213.33      191.41     26.62 o 
  -6   7   4      510.97      463.36     45.52 o 
  -5   7   4      214.38      293.78     29.09 o 
  -4   7   4      223.80      222.65     25.77 o 
  -3   7   4      152.43      145.33     16.93 o 
  -2   7   4        6.37      215.00     35.04 o 
  -1   7   4       86.36       63.13     13.76 o 
   0   7   4       98.57      102.97     15.42 o 
   1   7   4      268.43      302.99     19.53 o 
   2   7   4      492.16      515.11     25.86 o 
   3   7   4      401.41      483.73     54.84 o 
   4   7   4       31.14       79.01     38.32 o 
   5   7   4      255.31      261.61     23.20 o 
   6   7   4      212.06      225.18     29.39 o 
   7   7   4      268.71      331.67     35.11 o 
   8   7   4       52.03       18.71     19.56 o 
   9   7   4        3.50       59.82     22.21 o 
  10   7   4      114.54       39.99     20.16 o 
  11   7   4       96.47      120.35     27.75 o 
 -12   8   4       10.62      -21.00     32.04 o 
 -11   8   4        5.92       18.71     22.58 o 
 -10   8   4        6.50       87.70     27.38 o 
  -9   8   4       38.14       55.84     31.84 o 
  -8   8   4      140.34      141.21     20.34 o 
  -7   8   4       67.26       48.30     26.74 o 
  -6   8   4      120.03      129.73     24.21 o 
  -5   8   4       64.87      110.36     32.05 o 
  -4   8   4      584.59      609.41     65.48 o 
  -3   8   4      217.33      191.44     26.23 o 
  -2   8   4      204.09      255.15     50.39 o 
  -1   8   4      101.15       86.45     20.58 o 
   0   8   4      126.64      117.53     23.37 o 
   1   8   4       25.54       45.50     21.02 o 
   2   8   4      119.28      170.31     25.97 o 
   3   8   4      217.83      201.27     18.22 o 
   4   8   4      446.25      399.61     33.38 o 
   5   8   4      159.33      190.80     22.81 o 
   6   8   4      389.36      443.59     40.77 o 
   7   8   4       30.05       72.72     23.83 o 
   8   8   4       41.26       49.12     22.54 o 
   9   8   4       92.31      105.87     49.09 o 
  10   8   4        4.98      -15.07     25.48 o 
 -10   9   4       18.62       56.84     26.77 o 
  -9   9   4       47.85       86.58     27.79 o 
  -8   9   4       78.86       94.75     19.94 o 
  -7   9   4      130.52      165.43     22.44 o 
  -6   9   4      142.73      174.46     35.54 o 
  -5   9   4      171.07      196.27     44.56 o 
  -4   9   4      201.40      218.67     29.45 o 
  -3   9   4      157.71      114.26     23.99 o 
  -2   9   4      322.92      344.51     35.41 o 
  -1   9   4        2.08        9.96     16.27 o 
   0   9   4       31.57       16.65     17.69 o 
   1   9   4      117.76       75.75     21.74 o 
   2   9   4      349.49      437.33     40.86 o 
   3   9   4       37.74       39.14     36.30 o 
   4   9   4       19.24       14.72     17.52 o 
   5   9   4       22.55       33.41     21.28 o 
   6   9   4       32.39        9.27     27.35 o 
   7   9   4      144.53      172.49     43.85 o 
   8   9   4       26.21       53.86     24.83 o 
  -8  10   4       48.10       94.56     28.66 o 
  -7  10   4       82.29       97.99     21.48 o 
  -6  10   4       15.12        4.17     17.02 o 
  -5  10   4      109.38       99.86     34.20 o 
  -4  10   4       38.85       45.38     21.90 o 
  -3  10   4       90.63      115.73     25.09 o 
  -2  10   4      283.49      233.42     32.65 o 
  -1  10   4       35.14       63.43     23.10 o 
   0  10   4      230.44      261.66     49.84 o 
   1  10   4      110.06      118.05     26.01 o 
   2  10   4       21.57       18.09     19.74 o 
   3  10   4       46.02       81.65     40.80 o 
   4  10   4       16.11       -2.15     18.18 o 
   5  10   4      103.65      131.06     55.68 o 
   6  10   4       14.15       -9.86     21.21 o 
  -3  11   4       32.74       33.59     24.01 o 
  -2  11   4      149.79      140.54     30.46 o 
  -1  11   4        4.31       -9.76     19.38 o 
   0  11   4       54.08       51.20     24.31 o 
   1  11   4       62.47       73.65     25.81 o 
  -8 -10   5        6.07       46.08     38.40 o 
  -7 -10   5       28.67       13.76     23.27 o 
  -6 -10   5        0.49       18.72     23.75 o 
  -5 -10   5      173.53      168.31     31.78 o 
  -4 -10   5       75.93       45.12     24.27 o 
  -3 -10   5      143.47      172.88     51.15 o 
  -2 -10   5       63.46       54.81     24.98 o 
  -1 -10   5      123.29      122.15     29.22 o 
   0 -10   5        9.28        6.04     33.48 o 
   1 -10   5      120.61      114.24     43.80 o 
 -10  -9   5       32.19       13.28     33.60 o 
  -9  -9   5       36.59       74.36     37.88 o 
  -8  -9   5       53.97       45.73     22.47 o 
  -7  -9   5       45.78       48.12     35.44 o 
  -6  -9   5      154.09      109.59     25.88 o 
  -5  -9   5       36.39       46.19     22.07 o 
  -4  -9   5      308.62      261.28     33.50 o 
  -3  -9   5      103.14      122.94     25.14 o 
  -2  -9   5      342.86      428.90     41.08 o 
  -1  -9   5       61.84       25.36     21.05 o 
   0  -9   5       90.21       56.54     23.27 o 
   1  -9   5       12.37       15.36     20.94 o 
   2  -9   5       41.14       77.80     36.12 o 
   7  -9   5      112.30       86.32     31.69 o 
   8  -9   5       50.34       74.72     31.52 o 
 -12  -8   5      148.33       57.72     35.40 o 
 -11  -8   5      182.36       73.16     35.76 o 
 -10  -8   5       58.73       88.56     37.52 o 
  -9  -8   5       37.32        9.46     23.26 o 
  -8  -8   5      176.58      167.60     58.40 o 
  -7  -8   5       29.84       51.40     20.74 o 
  -6  -8   5       33.16       29.29     18.95 o 
  -5  -8   5        2.81       52.05     20.66 o 
  -4  -8   5      511.42      458.50     40.54 o 
  -3  -8   5       58.13       56.72     22.05 o 
  -2  -8   5      105.42       68.06     22.24 o 
  -1  -8   5      472.84      370.32     36.50 o 
   0  -8   5      252.73      261.31     31.68 o 
   1  -8   5       56.17       35.27     19.18 o 
   2  -8   5       63.05      100.89     24.47 o 
   3  -8   5        7.95        8.17     26.92 o 
   4  -8   5       55.66      100.32     27.44 o 
   5  -8   5        5.88       31.04     22.41 o 
   6  -8   5      257.92      347.37     47.12 o 
   7  -8   5      100.22      136.04     34.08 o 
   8  -8   5      135.61      122.00     34.85 o 
   9  -8   5       40.46       71.00     32.49 o 
 -14  -7   5      102.66        9.96     31.20 o 
 -13  -7   5       76.18       61.04     36.56 o 
 -12  -7   5      146.95      140.92     40.88 o 
 -11  -7   5       26.79       12.92     28.56 o 
 -10  -7   5      220.06      235.22     29.31 o 
  -9  -7   5       56.00      103.97     30.56 o 
  -8  -7   5      179.91      152.87     37.08 o 
  -7  -7   5      185.18      130.38     23.28 o 
  -6  -7   5      276.77      294.47     30.89 o 
  -5  -7   5      120.77       80.30     20.31 o 
  -4  -7   5       91.72       69.18     20.05 o 
  -3  -7   5      109.69      166.56     37.06 o 
  -2  -7   5      163.29      233.95     28.08 o 
  -1  -7   5      119.39      118.08     22.65 o 
   0  -7   5     1324.97     1298.98     70.57 o 
   1  -7   5       57.35       38.98     12.16 o 
   2  -7   5       95.24      275.49     50.42 o 
   3  -7   5      443.98      410.14     26.79 o 
   4  -7   5       41.41       32.52     13.06 o 
   5  -7   5      170.90      324.18     88.64 o 
   6  -7   5        9.13       46.07     17.95 o 
   7  -7   5      124.01      161.53     25.12 o 
   8  -7   5       96.24      118.83     23.89 o 
   9  -7   5       76.59       81.00     23.77 o 
  10  -7   5       34.76       23.52     21.64 o 
  11  -7   5       12.27       21.53     31.88 o 
 -15  -6   5       35.60       11.76     29.16 o 
 -14  -6   5      132.36      101.36     37.48 o 
 -13  -6   5      185.24      148.00     39.07 o 
 -12  -6   5      133.96      102.68     33.96 o 
 -11  -6   5      617.27      465.76     58.40 o 
 -10  -6   5      128.17       97.97     20.45 o 
  -9  -6   5      369.61      434.81    122.86 o 
  -8  -6   5      337.15      339.06     31.29 o 
  -7  -6   5      396.41      363.68     42.20 o 
  -6  -6   5      273.06      248.60     46.92 o 
  -5  -6   5      520.59      561.53     37.90 o 
  -4  -6   5      354.06      330.49     30.41 o 
  -3  -6   5     2081.56     1884.39    104.28 o 
  -2  -6   5      684.51      734.38     34.18 o 
  -1  -6   5      102.89      102.48     14.68 o 
   0  -6   5      903.80      828.47     31.86 o 
   1  -6   5       90.86       80.81     11.02 o 
   2  -6   5      539.26      606.73     34.50 o 
   3  -6   5      391.66      413.88     25.83 o 
   4  -6   5      211.86      280.61     21.81 o 
   5  -6   5      859.49      760.10     37.64 o 
   6  -6   5        2.06       -6.38     13.49 o 
   7  -6   5       59.60       40.34     17.48 o 
   8  -6   5       11.15       10.65     16.47 o 
   9  -6   5       14.38       57.82     21.46 o 
  10  -6   5       19.15       60.54     22.34 o 
  11  -6   5       41.47       75.03     25.79 o 
  12  -6   5       87.68       94.37     28.93 o 
 -16  -5   5       93.98       76.68     26.77 o 
 -15  -5   5      102.82       98.20     43.10 o 
 -14  -5   5       98.39       86.36     24.34 o 
 -13  -5   5      106.75      137.84     26.91 o 
 -12  -5   5      433.21      353.23     43.68 o 
 -11  -5   5        4.75        5.03     24.30 o 
 -10  -5   5      328.04      335.45     30.13 o 
  -9  -5   5      287.96      308.69     28.38 o 
  -8  -5   5       29.72       27.10     14.36 o 
  -7  -5   5      296.66      242.37     32.34 o 
  -6  -5   5      263.40      211.94     23.01 o 
  -5  -5   5      816.45      849.66     92.37 o 
  -4  -5   5      228.03      242.72     35.24 o 
  -2  -5   5      235.00      361.84     27.46 o 
  -1  -5   5       11.91       10.07      6.09 o 
   0  -5   5      934.82      897.57     32.65 o 
   1  -5   5      450.83      393.22     22.50 o 
   2  -5   5      480.44      805.57     48.86 o 
   3  -5   5     1034.95      963.24     41.37 o 
   4  -5   5      123.89      157.36     17.48 o 
   5  -5   5     1044.54     1072.16     46.70 o 
   6  -5   5      395.38      366.16     32.18 o 
   7  -5   5      315.13      330.93     30.67 o 
   8  -5   5       78.32      102.64     21.21 o 
   9  -5   5       21.40       91.67     50.30 o 
  10  -5   5       72.27       52.35     21.45 o 
  11  -5   5       10.53       11.47     20.08 o 
  12  -5   5      111.23       87.42     27.39 o 
  13  -5   5      124.45      147.54     32.26 o 
 -16  -4   5      120.05      114.02     58.26 o 
 -15  -4   5       15.68       28.27     33.12 o 
 -14  -4   5      306.50      335.37     36.61 o 
 -13  -4   5      126.82      122.27     25.12 o 
 -12  -4   5      243.70      261.13     34.68 o 
 -11  -4   5       58.30       57.44     13.61 o 
 -10  -4   5     1087.03      884.68     41.11 o 
  -9  -4   5        8.36       -8.84     10.56 o 
  -8  -4   5      631.52      653.00     46.28 o 
  -7  -4   5      597.51      544.08     33.84 o 
  -6  -4   5      253.16      213.19     34.18 o 
  -5  -4   5      251.74      249.01     42.28 o 
  -4  -4   5      847.10      762.20     42.04 o 
  -3  -4   5       24.09       27.42     12.38 o 
  -2  -4   5      319.20      337.70     18.11 o 
  -1  -4   5      149.65      154.85      9.91 o 
   0  -4   5      620.88      569.17     22.18 o 
   1  -4   5      374.68      359.83     17.25 o 
   2  -4   5      341.47      942.41     47.28 o 
   3  -4   5       27.75       32.99      9.45 o 
   4  -4   5      886.90      813.26     35.98 o 
   5  -4   5       16.46       50.60     11.17 o 
   6  -4   5      353.20      353.84     24.04 o 
   7  -4   5      781.29      622.44     43.98 o 
   8  -4   5      311.70      331.30     49.94 o 
   9  -4   5       69.35      112.36     22.33 o 
  10  -4   5       16.67       43.71     19.69 o 
  11  -4   5       72.39       55.26     21.79 o 
  12  -4   5       90.34      112.13     26.95 o 
  13  -4   5       13.52       28.07     24.40 o 
  14  -4   5      127.73       93.57     30.78 o 
 -17  -3   5        9.12       12.19     21.97 o 
 -16  -3   5      148.26      202.53     31.84 o 
 -15  -3   5        3.68       -4.34     17.92 o 
 -14  -3   5      174.01      188.19     28.44 o 
 -13  -3   5       72.16      106.79     23.17 o 
 -12  -3   5      183.56      203.21     20.04 o 
 -11  -3   5      438.48      393.41     26.39 o 
 -10  -3   5       56.63       95.54     16.78 o 
  -9  -3   5       50.14      164.26     19.25 o 
  -8  -3   5      113.94       99.93     14.61 o 
  -7  -3   5      571.81      513.14     31.75 o 
  -6  -3   5      743.12      666.16     37.25 o 
  -5  -3   5      287.31      365.43     24.69 o 
  -4  -3   5      800.06      660.10     48.86 o 
  -3  -3   5     1221.99     1570.65     58.20 o 
  -2  -3   5     1972.47     2629.88     94.14 o 
  -1  -3   5      801.08      824.08     33.85 o 
   0  -3   5      600.03      686.74     24.87 o 
   1  -3   5      572.85      459.52     19.03 o 
   2  -3   5      702.59     1728.16    169.39 o 
   3  -3   5      520.91      451.30     22.50 o 
   4  -3   5      701.12      806.38     54.74 o 
   5  -3   5     1776.60     1425.34     66.92 o 
   6  -3   5       11.72       16.13      8.93 o 
   7  -3   5      842.81      813.80     47.46 o 
   8  -3   5      459.65      397.14     48.96 o 
   9  -3   5       53.67       95.38     39.24 o 
  10  -3   5      235.02      278.40     31.29 o 
  11  -3   5       80.50       81.77     23.13 o 
  12  -3   5       20.75       25.46     27.86 o 
  13  -3   5      182.66      141.41     29.19 o 
  14  -3   5       80.09      125.09     30.22 o 
 -17  -2   5       13.43        9.53     21.05 o 
 -16  -2   5       29.52       55.61     22.57 o 
 -15  -2   5      127.03      141.55     26.27 o 
 -14  -2   5      202.20      174.98     26.84 o 
 -13  -2   5      647.34      580.76     42.47 o 
 -12  -2   5      270.22      283.43     20.90 o 
 -11  -2   5      234.96      301.98     18.32 o 
 -10  -2   5       34.70       29.66     10.06 o 
  -9  -2   5        6.86       31.41     12.99 o 
  -8  -2   5      466.09      407.57     21.34 o 
  -7  -2   5      656.04      671.77     29.40 o 
  -6  -2   5       68.25       65.28     11.92 o 
  -5  -2   5     2013.78     2291.29    102.58 o 
  -4  -2   5     1565.35     1460.43     68.09 o 
  -3  -2   5     3100.82     2778.42    122.05 o 
  -2  -2   5      442.36      763.36     30.98 o 
  -1  -2   5      590.41      501.97     22.63 o 
   0  -2   5     3404.64     3132.31    110.73 o 
   1  -2   5     1399.30     1133.43     44.07 o 
   2  -2   5      367.76      955.33     65.24 o 
   3  -2   5      404.10      480.49     45.68 o 
   4  -2   5      342.27      399.46     25.10 o 
   5  -2   5      134.40      623.93     47.24 o 
   6  -2   5       33.64       42.55     11.69 o 
   7  -2   5      343.35      386.44     43.37 o 
   8  -2   5        6.72       47.16     22.61 o 
   9  -2   5     1037.90      959.93     77.84 o 
  10  -2   5        7.18       53.08     25.48 o 
  11  -2   5      198.41      195.28     40.04 o 
  12  -2   5       70.73       56.84     30.88 o 
  13  -2   5       78.00       77.55     25.57 o 
  14  -2   5       26.60       11.75     22.85 o 
 -17  -1   5      201.54      256.82     34.35 o 
 -16  -1   5       57.25       84.32     33.88 o 
 -15  -1   5       29.07       13.20     18.63 o 
 -14  -1   5      142.30      180.31     20.71 o 
 -13  -1   5        4.18        2.27      9.83 o 
 -12  -1   5      240.39      240.53     17.75 o 
 -11  -1   5       66.75       65.19     11.28 o 
 -10  -1   5      607.36      622.43     26.26 o 
  -9  -1   5      991.35      850.42     32.01 o 
  -8  -1   5      447.85      357.01     17.77 o 
  -7  -1   5      615.80      777.60     40.84 o 
  -6  -1   5     1171.72     1007.52     49.59 o 
  -5  -1   5     1526.02     1460.43     67.43 o 
  -4  -1   5     2611.46     2324.35    102.27 o 
  -3  -1   5      322.92      410.99     38.51 o 
  -2  -1   5      265.23      616.92     44.84 o 
  -1  -1   5      429.53      376.62     22.06 o 
   0  -1   5     3504.20     3420.13    119.82 o 
   1  -1   5      760.91      608.29     31.32 o 
   3  -1   5      171.14      157.84     17.06 o 
   4  -1   5      301.64      361.21     29.52 o 
   5  -1   5      501.68      646.07     34.57 o 
   6  -1   5      285.71      292.46     21.52 o 
   7  -1   5      238.85      277.48     34.20 o 
   8  -1   5      198.40      182.53     22.78 o 
   9  -1   5       20.89        4.84     14.22 o 
  10  -1   5       97.85      112.16     21.13 o 
  11  -1   5      248.46      190.71     26.53 o 
  12  -1   5       77.99       63.27     22.48 o 
  13  -1   5      111.10      117.65     26.07 o 
  14  -1   5       48.18       63.66     24.66 o 
  15  -1   5       26.87       56.07     25.28 o 
 -17   0   5        1.92       14.92     27.96 o 
 -16   0   5       39.18       46.56     17.70 o 
 -15   0   5        0.95       12.08     14.39 o 
 -14   0   5      284.16      306.39     25.55 o 
 -13   0   5      939.18      738.44     31.99 o 
 -12   0   5      237.68      241.19     22.94 o 
 -11   0   5      167.67      200.51     23.37 o 
 -10   0   5        8.75       13.97      8.17 o 
  -9   0   5       38.90       41.74      8.81 o 
  -8   0   5      292.40      241.19     20.68 o 
  -7   0   5      675.48      688.88     36.85 o 
  -6   0   5      822.33      716.52     37.05 o 
  -5   0   5      536.75      524.89     23.14 o 
  -4   0   5      867.11      698.29     28.29 o 
  -3   0   5      134.48      143.90      9.98 o 
  -2   0   5       75.70      156.94     27.24 o 
  -1   0   5      261.40      225.74     17.25 o 
   0   0   5     3889.57     2877.79    471.24 o 
   1   0   5       23.04       12.15      6.51 o 
   3   0   5     2604.16     2706.52    114.53 o 
   4   0   5     1393.78     1030.89     35.28 o 
   5   0   5      388.35      626.99     23.21 o 
   6   0   5      551.08      492.08     23.77 o 
   7   0   5      317.73      417.20     32.35 o 
   8   0   5       28.56        7.44     14.22 o 
  10   0   5       64.36       38.36     17.86 o 
  11   0   5       44.25       33.98     19.18 o 
  12   0   5       88.62      112.10     27.68 o 
  13   0   5        4.79       30.59     21.06 o 
  14   0   5      180.51      152.95     29.84 o 
  15   0   5      278.77      239.90     35.14 o 
 -17   1   5      205.23      200.40     43.56 o 
 -16   1   5       59.06       59.40     54.34 o 
 -15   1   5       26.51       31.85     16.82 o 
 -14   1   5      138.48      144.87     31.48 o 
 -13   1   5        4.27       11.20     10.53 o 
 -12   1   5      245.57      234.09     32.79 o 
 -11   1   5       74.42       71.64     20.06 o 
 -10   1   5      603.03      646.75     31.50 o 
  -9   1   5      979.76      835.40     43.45 o 
  -8   1   5      445.10      342.36     32.68 o 
  -7   1   5      620.90      300.60     29.19 o 
  -5   1   5     1540.31     1369.58    124.90 o 
  -4   1   5     2669.85     2488.29     89.12 o 
  -3   1   5      318.25      415.81     38.71 o 
  -2   1   5      276.06      571.21     42.43 o 
  -1   1   5      429.31      390.62     22.57 o 
   0   1   5     3486.90     3179.33    136.07 o 
   1   1   5      764.85      645.73     31.89 o 
   3   1   5      173.61      175.64     10.70 o 
   4   1   5      315.75      450.08     27.74 o 
   5   1   5      492.64      603.25     28.07 o 
   6   1   5      288.96      315.73     19.30 o 
   7   1   5      244.59      291.53     18.98 o 
   8   1   5      203.18      190.61     29.92 o 
   9   1   5       20.77       21.87     22.50 o 
  10   1   5       94.71      112.93     25.16 o 
  11   1   5      244.77      242.87     29.50 o 
  12   1   5       80.02       70.97     21.97 o 
  13   1   5      112.96       88.34     40.18 o 
  14   1   5       50.21       32.49     27.63 o 
  15   1   5       25.51       21.92     24.51 o 
 -17   2   5       15.24       29.01     23.14 o 
 -16   2   5       29.95        7.84     23.50 o 
 -15   2   5      120.89      126.40     25.40 o 
 -14   2   5      204.46      176.45     29.22 o 
 -13   2   5      657.19      517.41     39.47 o 
 -12   2   5      263.41      267.22     77.28 o 
 -11   2   5      228.58      198.54     23.10 o 
 -10   2   5       36.57       63.96     14.43 o 
  -8   2   5      464.17      384.36     39.52 o 
  -7   2   5      649.51      680.64     37.98 o 
  -6   2   5       66.26       80.65     13.21 o 
  -5   2   5     2019.02     2370.16     85.83 o 
  -4   2   5     1527.39     1508.14     70.61 o 
  -3   2   5     3143.97     2995.75    132.05 o 
  -2   2   5      417.12      734.51     58.78 o 
  -1   2   5      592.69      530.38     29.90 o 
   0   2   5     3394.17     3375.88    207.92 o 
   1   2   5     1375.21     1129.14     54.48 o 
   3   2   5      391.98      426.30     17.83 o 
   4   2   5      342.54      369.29     22.82 o 
   5   2   5      140.30      588.57     33.46 o 
   6   2   5       33.30       39.33     10.26 o 
   7   2   5      353.09      407.17     24.77 o 
   8   2   5        6.68       14.81     21.32 o 
   9   2   5     1032.80     1031.97     96.88 o 
  10   2   5        6.97       63.42     19.22 o 
  11   2   5      199.26      192.81     27.19 o 
  12   2   5       70.67       99.56     23.84 o 
  13   2   5       79.29       72.13     23.23 o 
  14   2   5       26.89       28.05     23.17 o 
 -17   3   5        8.34        6.45     21.21 o 
 -16   3   5      150.29      193.07     31.17 o 
 -15   3   5        3.20        0.80     26.92 o 
 -14   3   5      169.14      151.64     38.51 o 
 -13   3   5       74.55       87.36     32.52 o 
 -12   3   5      184.15      204.92     38.92 o 
 -11   3   5      447.30      507.00     57.52 o 
 -10   3   5       57.60       95.24     29.72 o 
  -8   3   5      115.22       93.97     16.22 o 
  -7   3   5      580.99      558.79     33.97 o 
  -6   3   5      732.77      656.26     39.06 o 
  -5   3   5      287.92      338.52     23.89 o 
  -4   3   5      827.44      707.24     38.87 o 
  -3   3   5     1225.80     1372.84     66.05 o 
  -2   3   5     1957.91     2699.89    120.92 o 
  -1   3   5      790.77      785.23     41.90 o 
   0   3   5      604.04      708.18     37.34 o 
   1   3   5      574.24      458.19     27.93 o 
   2   3   5      695.32     1810.66    119.56 o 
   3   3   5      522.78      464.41     43.17 o 
   4   3   5      715.46      745.33     77.09 o 
   5   3   5     1739.03     1494.92     59.44 o 
   6   3   5        9.89        2.03      9.50 o 
   7   3   5      852.63      830.59     38.29 o 
   8   3   5      456.64      428.98     26.37 o 
   9   3   5       54.90       93.86     26.72 o 
  10   3   5      232.63      228.71     32.68 o 
  11   3   5       82.70       81.86     22.14 o 
  12   3   5       22.15       26.23     34.22 o 
  13   3   5      178.98      179.12     30.03 o 
  14   3   5       81.78       69.46     25.13 o 
 -16   4   5      118.76      212.56     48.68 o 
 -15   4   5       15.55       -7.37     28.80 o 
 -14   4   5      307.99      431.17     60.64 o 
 -13   4   5      124.13      174.76     41.60 o 
 -12   4   5      241.29      272.81     46.12 o 
 -11   4   5       57.27       48.80     30.12 o 
 -10   4   5     1096.50      973.98     45.31 o 
  -9   4   5        9.84       -7.57     30.94 o 
  -8   4   5      646.85      750.32     43.60 o 
  -7   4   5      588.17      593.49     36.55 o 
  -6   4   5      250.41      214.83     21.59 o 
  -5   4   5      249.13      263.05     22.68 o 
  -4   4   5      852.47      776.60     33.16 o 
  -3   4   5       24.41       12.47      9.77 o 
  -2   4   5      306.18      381.07     19.16 o 
  -1   4   5      145.32      141.68     12.77 o 
   0   4   5      628.77      588.60     27.73 o 
   1   4   5      379.57      362.57     25.03 o 
   2   4   5      336.57      959.84     70.24 o 
   3   4   5       29.71       29.06     12.55 o 
   4   4   5      865.50      834.52     37.78 o 
   5   4   5       15.72       46.73     10.94 o 
   6   4   5      356.76      367.17     24.70 o 
   7   4   5      780.70      670.56     34.06 o 
   8   4   5      308.80      267.56     22.32 o 
   9   4   5       73.35      111.62     16.75 o 
  10   4   5       16.17       43.65     30.84 o 
  11   4   5       68.00       34.91     19.54 o 
  12   4   5       92.12      112.65     39.46 o 
  13   4   5       14.11      -12.36     28.08 o 
  14   4   5      132.48      130.96     42.68 o 
 -16   5   5       89.20       72.16     40.64 o 
 -15   5   5      103.60      145.32     42.84 o 
 -14   5   5      101.02       96.68     40.12 o 
 -13   5   5      103.46      104.36     37.92 o 
 -12   5   5      430.74      396.41     57.20 o 
 -11   5   5        3.99       21.11     16.27 o 
 -10   5   5      330.71      377.25     27.40 o 
  -9   5   5      295.07      296.07     28.09 o 
  -8   5   5       27.91       28.29     14.47 o 
  -7   5   5      304.50      354.35     42.34 o 
  -6   5   5      260.15      222.41     22.76 o 
  -5   5   5      806.18      906.33     50.22 o 
  -4   5   5      223.69      233.26     22.70 o 
  -2   5   5      225.89      363.94     30.79 o 
  -1   5   5       12.54       -0.25      6.00 o 
   0   5   5      933.76      909.97     33.33 o 
   1   5   5      449.30      385.24     22.97 o 
   2   5   5      466.38      848.14     79.58 o 
   3   5   5     1045.28      938.35     51.61 o 
   4   5   5      124.87      163.73     22.72 o 
   5   5   5     1016.50     1075.42     47.19 o 
   6   5   5      392.41      379.71     69.17 o 
   7   5   5      316.29      344.06     25.43 o 
   8   5   5       78.87       97.81     16.45 o 
   9   5   5       19.90      112.71     38.89 o 
  10   5   5       68.20       61.78     21.29 o 
  11   5   5       10.40       33.16     32.24 o 
  12   5   5      111.25       94.60     40.32 o 
  13   5   5      127.65       35.65     37.64 o 
 -15   6   5       41.17       94.49     40.96 o 
 -14   6   5      133.46      129.93     44.08 o 
 -13   6   5      182.21      280.92     53.60 o 
 -12   6   5      131.92      197.24     46.00 o 
 -11   6   5      620.76      706.21     73.00 o 
 -10   6   5      125.19      102.06     18.38 o 
  -9   6   5      364.94      443.98     49.90 o 
  -8   6   5      340.04      389.87     33.39 o 
  -7   6   5      389.58      384.73     32.26 o 
  -6   6   5      271.88      273.97     27.12 o 
  -5   6   5      514.01      554.60     37.12 o 
  -4   6   5      351.27      349.50     30.20 o 
  -3   6   5     2086.46     1948.68     95.27 o 
  -2   6   5      667.86      769.70     35.60 o 
  -1   6   5       96.21       91.79     10.63 o 
   0   6   5      912.56      858.41     33.11 o 
   1   6   5       90.14       80.89     11.15 o 
   2   6   5      530.59      588.97     31.49 o 
   3   6   5      392.70      362.03     37.56 o 
   4   6   5      210.93      226.42     26.11 o 
   5   6   5      853.68      748.36     37.56 o 
   6   6   5        2.14      -16.89     11.26 o 
   7   6   5       60.82       37.04     17.10 o 
   8   6   5       11.52       -2.98     10.86 o 
   9   6   5       13.12       44.98     19.93 o 
  10   6   5       20.23       60.58     20.57 o 
  11   6   5       42.08       97.44     39.64 o 
  12   6   5       90.90      106.61     41.52 o 
 -14   7   5      104.46      110.68     44.96 o 
 -13   7   5       76.34       62.39     37.12 o 
 -12   7   5      144.94      130.00     42.60 o 
 -11   7   5       26.31       37.66     44.43 o 
 -10   7   5      228.00      250.23     40.12 o 
  -9   7   5       53.17       92.89     31.84 o 
  -8   7   5      174.31      170.52     35.68 o 
  -7   7   5      188.10      208.51     26.19 o 
  -6   7   5      285.69      272.88     29.07 o 
  -5   7   5      123.08      122.63     21.45 o 
  -4   7   5       91.27      140.82     31.22 o 
  -3   7   5      107.67      108.73     20.74 o 
  -2   7   5      158.12      247.17     71.02 o 
  -1   7   5      115.69      124.19     21.96 o 
   0   7   5     1329.76     1295.04     74.77 o 
   1   7   5       55.08       53.91     13.93 o 
   2   7   5       96.45      458.49    114.94 o 
   3   7   5      443.51      417.83     29.02 o 
   4   7   5       40.53       46.89     18.24 o 
   5   7   5      173.21      328.68     48.30 o 
   6   7   5        8.44       -0.24     22.08 o 
   7   7   5      127.94      129.12     25.07 o 
   8   7   5       94.76       59.32     21.59 o 
   9   7   5       74.97       56.82     21.56 o 
  10   7   5       32.21       17.13     27.86 o 
  11   7   5       12.27      -10.64     31.88 o 
 -12   8   5      147.91      117.49     45.60 o 
 -11   8   5      185.07      230.86     35.90 o 
 -10   8   5       54.84       16.84     20.55 o 
  -9   8   5       36.58       49.66     19.32 o 
  -8   8   5      177.59      147.10     37.66 o 
  -7   8   5       29.96       21.01     16.90 o 
  -6   8   5       36.68       25.77     16.22 o 
  -5   8   5        2.83       18.21     15.71 o 
  -4   8   5      512.59      538.10     43.62 o 
  -3   8   5       57.80       67.98     20.22 o 
  -2   8   5      109.31      145.96     24.01 o 
  -1   8   5      480.83      385.50     35.96 o 
   0   8   5      261.32      228.79     29.69 o 
   1   8   5       52.56       46.95     38.10 o 
   2   8   5       56.48       85.05     21.54 o 
   3   8   5        8.29        4.49     22.56 o 
   4   8   5       52.33       72.08     18.81 o 
   5   8   5        5.67        6.20     14.11 o 
   6   8   5      251.26      259.52     32.86 o 
   7   8   5      102.00      116.08     25.78 o 
   8   8   5      133.97      144.59     28.51 o 
   9   8   5       39.93       69.34     24.89 o 
 -10   9   5       33.10       85.48     34.98 o 
  -9   9   5       38.12       29.85     23.39 o 
  -8   9   5       51.99       34.88     16.45 o 
  -7   9   5       48.03       73.47     21.90 o 
  -6   9   5      162.26      129.73     25.22 o 
  -5   9   5       35.18       51.12     20.82 o 
  -4   9   5      303.59      287.74     33.72 o 
  -3   9   5      104.85      148.72     26.47 o 
  -2   9   5      343.74      391.51     38.31 o 
  -1   9   5       58.61       58.00     20.99 o 
   0   9   5       90.90      112.78     24.42 o 
   1   9   5       14.89       31.69     18.97 o 
   2   9   5       41.00       78.27     22.31 o 
   3   9   5      133.60      130.04     47.10 o 
   4   9   5       74.90       64.54     22.63 o 
   5   9   5      100.29      149.36     28.94 o 
   6   9   5       33.63        7.56     19.86 o 
   7   9   5      114.79      128.48     23.42 o 
   8   9   5       49.42       74.69     32.12 o 
  -8  10   5        5.76       14.62     23.23 o 
  -7  10   5       30.09       38.03     18.78 o 
  -6  10   5        0.48       -3.03     17.65 o 
  -5  10   5      171.24      240.94     34.92 o 
  -4  10   5       74.71       65.69     32.76 o 
  -3  10   5      140.81      152.69     29.24 o 
  -2  10   5       66.14       68.31     24.50 o 
  -1  10   5      124.26       81.33     24.71 o 
   0  10   5        8.58        2.90     18.38 o 
   1  10   5      120.88      112.50     27.40 o 
   2  10   5      120.46       91.60     25.35 o 
   3  10   5      126.46      155.82     40.34 o 
   4  10   5        7.57      -21.75     16.78 o 
   5  10   5       12.38       31.53     22.58 o 
  -7 -10   6       35.49       44.11     24.62 o 
  -6 -10   6       28.06        2.97     21.81 o 
  -5 -10   6       48.15       96.10     28.05 o 
  -4 -10   6        0.52       35.20     24.02 o 
  -3 -10   6      127.26      149.46     30.61 o 
  -2 -10   6       55.16       63.56     24.89 o 
  -1 -10   6      116.36       93.90     26.49 o 
   0 -10   6       87.36       90.48     28.43 o 
   1 -10   6       46.82       64.64     28.42 o 
 -10  -9   6        9.22       24.48     35.36 o 
  -9  -9   6      128.14      117.92     27.35 o 
  -8  -9   6       32.07       70.91     37.76 o 
  -7  -9   6       93.09       99.03     26.03 o 
  -6  -9   6       29.48       16.64     21.13 o 
  -5  -9   6       49.80      114.99     26.65 o 
  -4  -9   6       64.90       14.66     20.76 o 
  -3  -9   6        9.50       17.92     20.92 o 
  -2  -9   6      128.72       93.65     25.57 o 
  -1  -9   6       47.48       11.22     19.79 o 
   0  -9   6       20.99       13.64     20.71 o 
   1  -9   6       67.50       31.00     21.67 o 
   2  -9   6       61.89      105.42     27.50 o 
 -12  -8   6      221.33      101.28     38.48 o 
 -11  -8   6      129.42      165.44     44.24 o 
 -10  -8   6      331.73      325.88     36.12 o 
  -9  -8   6      101.48      124.08     37.24 o 
  -8  -8   6      123.98      124.71     25.27 o 
  -7  -8   6      270.04      257.16     61.30 o 
  -6  -8   6        4.67        3.80     17.42 o 
  -5  -8   6       86.57      152.06     26.40 o 
  -4  -8   6       96.55      128.27     25.12 o 
  -3  -8   6      125.17      116.89     24.14 o 
  -2  -8   6      112.52      104.76     29.28 o 
  -1  -8   6       15.26       18.54     19.62 o 
   0  -8   6      171.09      187.21     28.26 o 
   1  -8   6       28.66       40.27     21.01 o 
   2  -8   6      357.23      448.94     90.51 o 
   3  -8   6       48.86       78.36     32.68 o 
   4  -8   6       19.22       28.70     16.76 o 
   5  -8   6       37.46      147.36     32.68 o 
   6  -8   6       12.94       51.16     24.32 o 
   7  -8   6       35.30       26.28     24.56 o 
   8  -8   6       24.45       25.03     26.83 o 
   9  -8   6       13.55       11.24     27.12 o 
 -14  -7   6       34.88       30.80     31.56 o 
 -13  -7   6       66.19       55.04     31.20 o 
 -12  -7   6       99.32      118.96     37.48 o 
 -11  -7   6       81.15       81.64     33.16 o 
 -10  -7   6      154.79      118.15     31.78 o 
  -9  -7   6       62.76       73.70     21.33 o 
  -8  -7   6      399.48      347.44     40.74 o 
  -7  -7   6      181.93      232.43     28.59 o 
  -6  -7   6      391.89      325.89     32.79 o 
  -5  -7   6       34.52       54.08     26.66 o 
  -4  -7   6      361.81      314.80     32.45 o 
  -3  -7   6      556.35      575.55     58.24 o 
  -2  -7   6      841.13      722.91     47.22 o 
  -1  -7   6      175.08      133.72     24.60 o 
   0  -7   6     1415.85     1333.05     72.41 o 
   1  -7   6      139.91      158.27     27.66 o 
   2  -7   6       50.36       53.94     13.54 o 
   3  -7   6       47.93       78.55     39.10 o 
   4  -7   6      327.27      370.33     64.66 o 
   5  -7   6      222.14      289.47     60.86 o 
   6  -7   6      388.90      458.85     54.44 o 
   7  -7   6      282.66      336.89     49.48 o 
   8  -7   6       64.71       99.04     33.60 o 
   9  -7   6       19.23       46.73     30.36 o 
  10  -7   6        6.08       53.92     34.00 o 
 -15  -6   6       26.57       29.72     31.08 o 
 -14  -6   6       72.48       62.68     33.88 o 
 -13  -6   6       41.59       71.36     33.05 o 
 -12  -6   6       57.33       23.52     27.44 o 
 -11  -6   6       99.59      122.64     22.93 o 
 -10  -6   6       30.16       63.30     20.11 o 
  -9  -6   6       61.66       38.11     17.33 o 
  -8  -6   6       71.17       64.55     19.26 o 
  -7  -6   6      639.35      508.15     41.46 o 
  -6  -6   6       89.86       69.51     18.90 o 
  -5  -6   6      135.77      387.96    116.54 o 
  -4  -6   6      105.72      120.49     20.91 o 
  -3  -6   6     1599.63     1295.25     68.55 o 
  -2  -6   6      355.18      509.63     46.42 o 
  -1  -6   6      497.32      455.06     35.31 o 
   0  -6   6     1143.06     1129.63     48.49 o 
   1  -6   6      963.37      772.04     42.20 o 
   2  -6   6      172.16      265.30     17.72 o 
   3  -6   6      266.10      231.08     19.47 o 
   4  -6   6      110.84      132.34     17.14 o 
   5  -6   6      357.58      427.56     28.34 o 
   6  -6   6       29.07       22.07     15.50 o 
   7  -6   6      488.28      463.81     38.38 o 
   8  -6   6       52.44       31.01     18.83 o 
   9  -6   6      250.97      328.10     43.62 o 
  10  -6   6       24.85       28.69     21.66 o 
  11  -6   6       55.59       57.82     48.74 o 
 -16  -5   6       98.76       76.60     36.12 o 
 -15  -5   6       84.50       84.64     33.64 o 
 -14  -5   6       69.28      142.17     37.64 o 
 -13  -5   6       34.76       11.32     24.88 o 
 -12  -5   6       19.77        8.20     25.56 o 
 -11  -5   6      321.25      364.92     32.59 o 
 -10  -5   6        5.76        7.37     14.32 o 
  -9  -5   6      569.13      724.37     44.70 o 
  -8  -5   6      611.48      520.09     36.08 o 
  -7  -5   6      330.91      335.13     29.63 o 
  -6  -5   6      869.85      846.12     48.60 o 
  -5  -5   6       39.85       79.66     16.97 o 
  -4  -5   6     1390.76     1238.83     63.93 o 
  -3  -5   6      800.60      903.85    102.64 o 
  -2  -5   6     1030.37      974.02     45.87 o 
  -1  -5   6      944.70      840.05     30.82 o 
   0  -5   6      694.84      656.97     26.12 o 
   1  -5   6      125.35      135.89     12.21 o 
   2  -5   6      314.21      327.82     18.81 o 
   3  -5   6       35.67       29.75     10.47 o 
   4  -5   6      312.12      322.62     27.09 o 
   5  -5   6      110.13      115.26     15.69 o 
   6  -5   6      177.58      168.96     18.46 o 
   7  -5   6      108.90      115.79     21.39 o 
   8  -5   6       62.91       69.02     20.64 o 
   9  -5   6       31.79       52.01     20.24 o 
  10  -5   6       15.88       34.75     20.71 o 
  11  -5   6        4.09       40.46     22.35 o 
  12  -5   6       82.56      123.99     29.69 o 
 -16  -4   6       55.91       46.60     31.92 o 
 -15  -4   6       83.10       88.56     32.49 o 
 -14  -4   6      188.75      154.64     37.97 o 
 -13  -4   6      215.72      169.32     37.72 o 
 -12  -4   6      219.15      238.30     51.54 o 
 -11  -4   6       60.67       48.30     16.48 o 
 -10  -4   6      599.22      534.99     35.97 o 
  -9  -4   6      720.06      599.99     38.46 o 
  -8  -4   6       84.93       61.78     15.22 o 
  -7  -4   6      323.79      333.60     34.30 o 
  -6  -4   6       11.09       -0.80     10.86 o 
  -5  -4   6      209.82      322.69     82.49 o 
  -4  -4   6      688.98      595.45     52.40 o 
  -3  -4   6      288.14      329.60     22.45 o 
  -2  -4   6     1438.78     1454.24     56.02 o 
  -1  -4   6      772.24      728.56     32.03 o 
   0  -4   6      678.10      680.45     25.83 o 
   1  -4   6      487.97      407.22     18.80 o 
   2  -4   6      482.75     1159.91     89.12 o 
   3  -4   6      522.51      447.17     23.46 o 
   4  -4   6      386.56      395.64     23.17 o 
   5  -4   6        3.58       -6.98      9.10 o 
   6  -4   6       62.54       60.76     13.08 o 
   7  -4   6      195.67      167.08     23.52 o 
   8  -4   6       59.60       55.45     18.59 o 
   9  -4   6      264.07      251.29     29.89 o 
  10  -4   6      176.06      180.07     27.97 o 
  11  -4   6      110.57      157.58     40.64 o 
  12  -4   6      242.76      258.76     35.45 o 
  13  -4   6      128.91      116.60     30.58 o 
 -17  -3   6       52.19       55.71     41.46 o 
 -16  -3   6      327.67      345.81     38.12 o 
 -15  -3   6       31.68       48.96     20.50 o 
 -14  -3   6      155.71      179.07     27.68 o 
 -13  -3   6      187.81      191.15     42.07 o 
 -12  -3   6       57.19       52.90     16.65 o 
 -11  -3   6      663.13      614.49     39.16 o 
 -10  -3   6      162.09      185.22     30.86 o 
  -9  -3   6      232.19      640.04     52.40 o 
  -8  -3   6      208.24      222.22     15.36 o 
  -7  -3   6      540.97      427.82     21.24 o 
  -6  -3   6     1249.31     1095.68     55.71 o 
  -5  -3   6      167.78      648.49     36.81 o 
  -4  -3   6      504.14      530.96     28.54 o 
  -3  -3   6     1504.24     1301.64     49.85 o 
  -2  -3   6     2581.30     2559.48     92.46 o 
  -1  -3   6       89.22      134.87     12.16 o 
   0  -3   6      390.34      410.09     17.32 o 
   1  -3   6     1066.51      905.90     32.25 o 
   2  -3   6       61.37       82.40     18.01 o 
   3  -3   6      139.38      253.95     48.21 o 
   4  -3   6      180.37      182.36     15.51 o 
   5  -3   6      182.23      214.78     17.67 o 
   6  -3   6      375.99      360.21     23.54 o 
   7  -3   6      358.77      382.44     32.42 o 
   8  -3   6      335.62      287.65     29.73 o 
   9  -3   6       78.20       65.72     20.37 o 
  10  -3   6      122.38      108.56     34.00 o 
  11  -3   6       86.81       32.76     22.72 o 
  12  -3   6       65.71       52.30     43.00 o 
  13  -3   6       98.47      100.79     28.26 o 
 -17  -2   6       37.59       67.77     36.88 o 
 -16  -2   6      119.34      123.31     30.62 o 
 -15  -2   6      636.36      608.76     48.09 o 
 -14  -2   6      101.73      101.42     31.38 o 
 -13  -2   6      388.86      344.16     25.70 o 
 -12  -2   6      155.55      169.19     18.05 o 
 -11  -2   6      239.83      267.78     26.27 o 
 -10  -2   6       31.89       94.23     17.96 o 
  -9  -2   6      190.63      205.46     16.08 o 
  -8  -2   6      342.22      333.50     27.16 o 
  -7  -2   6      351.63      329.43     24.27 o 
  -6  -2   6       27.36       17.00     10.16 o 
  -5  -2   6      188.35      461.70     43.58 o 
  -4  -2   6       73.90       88.18     13.21 o 
  -3  -2   6      187.13      304.31     21.48 o 
  -2  -2   6     1557.35     1541.64     57.64 o 
  -1  -2   6     2154.58     2019.11     73.87 o 
   0  -2   6      922.74      832.53     34.42 o 
   1  -2   6     1076.79     1052.53     50.69 o 
   2  -2   6      267.88      415.71     25.66 o 
   3  -2   6      850.88      697.36     37.53 o 
   4  -2   6      287.01      290.20     22.59 o 
   5  -2   6      490.01      549.98     48.24 o 
   6  -2   6      340.77      336.00     26.27 o 
   7  -2   6      570.45      520.89     54.31 o 
   8  -2   6       20.71      -11.20     18.52 o 
   9  -2   6      986.81      769.32     67.92 o 
  10  -2   6       31.87       20.44     22.92 o 
  11  -2   6       69.35       67.60     29.84 o 
  12  -2   6      175.75       97.96     37.41 o 
  13  -2   6       24.92       26.51     22.43 o 
  14  -2   6        6.94        0.65     22.24 o 
 -17  -1   6       33.71       45.61     23.20 o 
 -16  -1   6      202.13      258.88     32.79 o 
 -15  -1   6       55.59       83.99     29.18 o 
 -14  -1   6       29.47       25.62     11.53 o 
 -13  -1   6       91.63      104.66     13.99 o 
 -12  -1   6      404.45      408.19     22.57 o 
 -11  -1   6      265.14      373.70     28.91 o 
 -10  -1   6      223.60      258.21     19.00 o 
  -9  -1   6      275.18      772.29     59.80 o 
  -8  -1   6      131.96      156.18     17.41 o 
  -7  -1   6      262.12      243.81     20.65 o 
  -6  -1   6     2296.56     1957.53     89.08 o 
  -5  -1   6      973.82     1089.12     55.56 o 
  -4  -1   6      682.50      689.87     37.52 o 
  -3  -1   6     1341.65     1512.54     89.15 o 
  -2  -1   6     3641.28     3341.15    123.88 o 
  -1  -1   6     2188.67     1897.11     84.88 o 
   0  -1   6      736.85      762.18     38.38 o 
   1  -1   6      220.90      206.62     17.77 o 
   2  -1   6      431.71      852.72     60.03 o 
   3  -1   6      586.34      493.72     31.04 o 
   4  -1   6       12.62        1.51      7.98 o 
   5  -1   6      364.93      441.67     27.30 o 
   6  -1   6      154.53      160.66     58.82 o 
   7  -1   6     1100.55     1204.50     89.81 o 
   8  -1   6      310.47      357.69     44.48 o 
   9  -1   6      140.91      171.21     33.68 o 
  10  -1   6       74.86       37.60     25.48 o 
  11  -1   6       39.92       46.64     28.72 o 
  12  -1   6      136.61       85.24     33.80 o 
  13  -1   6       63.77      103.84     38.24 o 
  14  -1   6       79.62       58.12     38.00 o 
 -17   0   6       20.57       65.96     32.60 o 
 -16   0   6       42.25       68.09     18.81 o 
 -15   0   6      116.94      131.69     19.81 o 
 -14   0   6      255.84      305.25     21.40 o 
 -13   0   6      180.62      196.48     17.22 o 
 -12   0   6     1309.75     1153.82     43.40 o 
 -11   0   6       52.93       31.75     18.67 o 
 -10   0   6      394.18      416.16     25.03 o 
  -9   0   6        6.84       22.51     21.54 o 
  -8   0   6      427.19      382.10     25.65 o 
  -7   0   6     1928.14     2017.44     91.74 o 
  -6   0   6      838.75      740.84     31.21 o 
  -5   0   6      506.51      503.70     22.91 o 
  -4   0   6       57.78       68.03      8.58 o 
  -3   0   6     2452.79     2224.21     79.72 o 
  -2   0   6     5156.80     4937.84    148.66 o 
  -1   0   6     2372.10     1955.82     86.75 o 
   0   0   6     1715.47     1176.54     54.47 o 
   1   0   6     1079.97     1000.90     39.13 o 
   2   0   6     1342.02     1864.20     67.71 o 
   3   0   6     2246.11     1788.28     65.31 o 
   4   0   6     1273.02     1097.23     42.26 o 
   5   0   6      297.24      302.00     14.66 o 
   6   0   6      124.61      127.37      9.83 o 
   7   0   6       22.96       34.47     15.58 o 
   8   0   6        2.06       -0.11     14.14 o 
   9   0   6        4.40        3.06     20.72 o 
  11   0   6        0.13        5.27     29.52 o 
  12   0   6       84.28      116.22     25.23 o 
  13   0   6       23.28        2.13     18.58 o 
  14   0   6      186.12      140.61     30.39 o 
 -17   1   6       35.92       36.25     28.34 o 
 -16   1   6      199.73      232.94     37.98 o 
 -15   1   6       52.10       50.43     14.89 o 
 -14   1   6       30.33       24.50     14.17 o 
 -13   1   6       91.70       63.95     17.64 o 
 -12   1   6      405.54      374.12     32.38 o 
 -11   1   6      275.73      423.21     97.62 o 
 -10   1   6      223.48      241.87     23.79 o 
  -9   1   6      279.20      913.85     67.16 o 
  -8   1   6      135.96      134.44     21.76 o 
  -7   1   6      256.89      246.49     23.90 o 
  -6   1   6     2290.94     2020.04     90.91 o 
  -5   1   6      959.85     1093.24     42.80 o 
  -4   1   6      690.73      701.10     25.49 o 
  -3   1   6     1347.27     1522.95     48.63 o 
  -2   1   6     3638.26     3180.69    112.84 o 
  -1   1   6     2184.53     1845.97     82.80 o 
   0   1   6      743.62      695.97     35.46 o 
   1   1   6      234.81      227.51     17.49 o 
   2   1   6      428.17      794.21     33.97 o 
   3   1   6      557.45      456.78     18.91 o 
   4   1   6       13.57       21.46      6.09 o 
   5   1   6      363.34      460.26     19.00 o 
   6   1   6      152.05      138.11     14.02 o 
   7   1   6     1103.20     1076.49     58.93 o 
   8   1   6      310.11      303.79     56.26 o 
   9   1   6      143.92      165.98     25.00 o 
  10   1   6       78.07       80.88     21.81 o 
  11   1   6       39.76       52.35     20.47 o 
  12   1   6      135.32      108.99     27.44 o 
  13   1   6       65.34       30.51     21.09 o 
  14   1   6       77.98      100.29     28.07 o 
 -17   2   6       40.32       27.84     21.28 o 
 -16   2   6      115.19      130.41     26.03 o 
 -15   2   6      627.73      579.34     35.94 o 
 -14   2   6      106.93      109.84     24.14 o 
 -13   2   6      404.55      354.45     86.00 o 
 -12   2   6      153.16      147.94     22.88 o 
 -11   2   6      237.27      286.52     44.22 o 
 -10   2   6       35.21      100.80     23.60 o 
  -9   2   6      190.51      235.20     29.84 o 
  -8   2   6      329.22      356.74     20.44 o 
  -7   2   6      346.30      359.14     19.93 o 
  -6   2   6       25.09       20.61      7.39 o 
  -5   2   6      183.52      445.96     33.49 o 
  -4   2   6       77.25      104.51     14.26 o 
  -3   2   6      201.78      205.58     18.38 o 
  -2   2   6     1556.39     1593.57     74.34 o 
  -1   2   6     2152.85     2042.72     92.97 o 
   0   2   6      920.99      891.57     63.89 o 
   1   2   6     1056.68     1026.75     41.99 o 
   2   2   6      264.73      364.51     22.17 o 
   3   2   6      845.00      705.14     26.66 o 
   4   2   6      286.89      244.44     15.25 o 
   5   2   6      498.58      558.31     28.26 o 
   6   2   6      341.91      328.84     21.51 o 
   7   2   6      574.42      509.49     27.49 o 
   8   2   6       21.29       24.19     17.52 o 
   9   2   6      968.11      836.89     54.48 o 
  10   2   6       32.36       62.25     20.61 o 
  11   2   6       69.64       75.88     27.70 o 
  12   2   6      174.59      190.78     29.58 o 
  13   2   6       25.36       19.96     21.94 o 
  14   2   6        7.10       -7.61     21.32 o 
 -17   3   6       54.41       93.17     40.52 o 
 -16   3   6      333.76      271.04     51.48 o 
 -15   3   6       29.35       23.10     23.47 o 
 -14   3   6      150.73      137.95     36.30 o 
 -13   3   6      188.28      208.26     27.71 o 
 -12   3   6       54.26       56.64     28.80 o 
 -11   3   6      663.74      803.61     75.32 o 
  -9   3   6      237.55      558.16     49.20 o 
  -8   3   6      208.49      225.71     35.96 o 
  -7   3   6      552.13      499.83     32.25 o 
  -6   3   6     1273.89     1221.43     61.52 o 
  -5   3   6      163.57      635.91     63.54 o 
  -4   3   6      521.57      725.43     91.44 o 
  -3   3   6     1508.01     1280.40     62.94 o 
  -2   3   6     2561.53     2628.71    118.90 o 
  -1   3   6       94.19      127.87     16.11 o 
   0   3   6      389.26      404.44     25.69 o 
   1   3   6     1066.78      957.87     49.12 o 
   2   3   6       58.82      154.90     36.41 o 
   3   3   6      133.83      178.24     28.56 o 
   4   3   6      173.10      172.61     12.49 o 
   5   3   6      188.36      194.76     17.52 o 
   6   3   6      379.83      337.03     33.11 o 
   7   3   6      363.06      384.57     25.50 o 
   8   3   6      339.71      295.87     26.83 o 
   9   3   6       77.63       86.92     35.94 o 
  10   3   6      125.78      107.35     23.94 o 
  11   3   6       85.60       83.36     23.07 o 
  12   3   6       63.55       61.80     35.91 o 
  13   3   6       99.56       69.25     24.98 o 
 -16   4   6       56.14       51.52     36.32 o 
 -15   4   6       85.34      170.16     43.08 o 
 -14   4   6      193.85      223.05     47.24 o 
 -13   4   6      214.53      282.08     48.48 o 
 -12   4   6      220.26      311.41     50.72 o 
 -11   4   6       57.58       71.73     23.10 o 
 -10   4   6      605.33      560.34     83.20 o 
  -9   4   6      719.20      628.46     54.52 o 
  -8   4   6       81.22       59.64     15.62 o 
  -7   4   6      324.85      366.15     29.42 o 
  -6   4   6       12.25        3.02     10.43 o 
  -5   4   6      209.62      287.29     27.00 o 
  -4   4   6      684.29      797.69    127.84 o 
  -3   4   6      288.76      281.68     24.60 o 
  -2   4   6     1445.83     1530.28     74.84 o 
  -1   4   6      774.94      700.35     40.55 o 
   0   4   6      675.70      682.97     31.80 o 
   1   4   6      490.73      442.23     28.87 o 
   2   4   6      492.29     1157.47     94.74 o 
   3   4   6      532.21      488.72     36.52 o 
   4   4   6      391.47      383.93     30.71 o 
   5   4   6        2.84       -2.72     12.27 o 
   6   4   6       58.97       50.39     13.61 o 
   7   4   6      194.53      213.22     20.29 o 
   8   4   6       60.25       37.83     13.45 o 
   9   4   6      256.50      262.84     30.69 o 
  10   4   6      173.92      126.01     25.07 o 
  11   4   6      115.92      114.33     25.60 o 
  12   4   6      242.24      237.73     48.42 o 
  13   4   6      129.09      134.24     44.28 o 
 -16   5   6       96.72       70.68     40.96 o 
 -15   5   6       84.65       97.00     38.12 o 
 -14   5   6       71.57       -0.80     30.28 o 
 -13   5   6       34.97       12.08     29.00 o 
 -12   5   6       20.91       14.48     30.44 o 
 -11   5   6      321.14      387.88     29.05 o 
 -10   5   6        4.86      -13.37     12.84 o 
  -9   5   6      573.53      709.73     58.34 o 
  -8   5   6      602.14      619.44     44.60 o 
  -7   5   6      338.30      323.65     29.12 o 
  -6   5   6      879.23      856.42     55.34 o 
  -5   5   6       38.99       83.67     16.32 o 
  -4   5   6     1395.17     1357.20     69.91 o 
  -3   5   6      797.42      794.16     45.94 o 
  -2   5   6     1024.21      990.12     84.29 o 
  -1   5   6      933.11      813.29     36.52 o 
   0   5   6      695.56      685.26     32.86 o 
   1   5   6      122.86      132.44     17.92 o 
   2   5   6      309.33      356.06     29.04 o 
   3   5   6       33.12       47.42     15.65 o 
   4   5   6      303.01      315.51     28.81 o 
   5   5   6      109.22       88.61     15.22 o 
   6   5   6      177.95      171.19     24.05 o 
   7   5   6      110.42      126.64     17.69 o 
   8   5   6       65.94       35.31     14.39 o 
   9   5   6       29.42       19.94     16.36 o 
  10   5   6       15.13        4.70     21.34 o 
  11   5   6        3.57       32.76     34.96 o 
  12   5   6       81.62       95.36     40.84 o 
 -15   6   6       24.31       96.59     42.32 o 
 -14   6   6       74.24      133.16     43.80 o 
 -13   6   6       41.83       66.32     38.21 o 
 -12   6   6       57.35       75.40     36.20 o 
 -11   6   6      102.62      127.83     20.08 o 
 -10   6   6       27.58       21.65     16.90 o 
  -9   6   6       67.27       42.87     17.35 o 
  -8   6   6       73.20       75.38     18.38 o 
  -7   6   6      639.28      568.31     39.09 o 
  -6   6   6       94.16       58.80     19.00 o 
  -5   6   6      123.06      355.12     44.32 o 
  -4   6   6      106.69      125.21     38.18 o 
  -3   6   6     1604.65     1508.11     77.68 o 
  -2   6   6      361.28      459.88    118.78 o 
  -1   6   6      492.02      468.03     34.81 o 
   0   6   6     1144.72     1054.26     46.36 o 
   1   6   6      964.13      896.97     41.84 o 
   2   6   6      170.30      265.37     38.93 o 
   3   6   6      270.71      257.28     26.75 o 
   4   6   6      114.47      114.43     20.81 o 
   5   6   6      361.48      416.55     31.04 o 
   6   6   6       29.05       30.82     14.09 o 
   7   6   6      480.54      354.27     63.15 o 
   8   6   6       51.66       37.09     17.36 o 
   9   6   6      243.71      255.35     31.79 o 
  10   6   6       25.42        4.36     29.24 o 
  11   6   6       57.58       47.04     37.08 o 
 -14   7   6       33.56       65.48     40.24 o 
 -13   7   6       67.99       43.13     39.04 o 
 -12   7   6       95.00      103.54     36.94 o 
 -11   7   6       81.85       99.10     31.30 o 
 -10   7   6      159.86      213.44     28.89 o 
  -9   7   6       61.44       68.77     20.51 o 
  -8   7   6      407.30      397.74     38.30 o 
  -7   7   6      179.99      228.74     27.42 o 
  -6   7   6      406.07      409.12     35.61 o 
  -5   7   6       36.23       33.58     21.82 o 
  -4   7   6      360.96      348.57     33.18 o 
  -3   7   6      563.51      577.12     40.79 o 
  -2   7   6      843.47      802.85     50.31 o 
  -1   7   6      176.24      124.42     22.36 o 
   0   7   6     1408.78     1351.60     73.37 o 
   1   7   6      148.09      177.20     24.90 o 
   2   7   6       51.94       81.63     17.60 o 
   3   7   6       47.84       51.08     14.69 o 
   4   7   6      324.47      387.46     35.48 o 
   5   7   6      233.44      230.67     23.47 o 
   6   7   6      384.42      343.24     27.96 o 
   7   7   6      278.21      311.51     34.92 o 
   8   7   6       64.07       43.00     21.61 o 
   9   7   6       20.46       20.48     18.58 o 
  10   7   6        5.57      -14.39     19.22 o 
 -12   8   6      220.18      268.74     79.36 o 
 -11   8   6      131.99      151.25     31.28 o 
 -10   8   6      326.63      395.51     77.63 o 
  -9   8   6      104.45      141.50     79.58 o 
  -8   8   6      126.18      106.70     37.48 o 
  -7   8   6      269.15      293.92     32.65 o 
  -6   8   6        4.45       -9.43     14.88 o 
  -5   8   6       85.56      134.49     23.49 o 
  -4   8   6       95.76      129.03     24.07 o 
  -3   8   6      126.26       93.51     21.62 o 
  -2   8   6      110.74      103.48     22.82 o 
  -1   8   6       14.32       30.49     18.37 o 
   0   8   6      173.64      207.01     28.06 o 
   1   8   6       31.02        5.68     15.95 o 
   2   8   6      351.41      436.09     38.75 o 
   3   8   6       51.48       75.44     21.27 o 
   4   8   6       22.20       37.42     19.12 o 
   5   8   6       37.32       64.70     18.35 o 
   6   8   6       13.26        9.53     18.71 o 
   7   8   6       36.06       -8.98     19.37 o 
   8   8   6       23.48       62.06     24.91 o 
   9   8   6       13.63        9.87     21.40 o 
 -10   9   6       10.45       43.83     25.56 o 
  -9   9   6      124.61      161.83     29.71 o 
  -8   9   6       31.76       36.01     21.28 o 
  -7   9   6       95.71      126.39     26.58 o 
  -6   9   6       27.83       17.82     31.22 o 
  -5   9   6       52.51       93.67     23.21 o 
  -4   9   6       66.49       49.65     20.10 o 
  -3   9   6        9.29       10.52     17.75 o 
  -2   9   6      128.45      111.10     44.40 o 
  -1   9   6       47.58       47.13     19.51 o 
   0   9   6       20.49       10.67     16.90 o 
   1   9   6       70.13       61.62     20.90 o 
   2   9   6       62.65       84.56     22.97 o 
   3   9   6       35.26       42.67     20.26 o 
   4   9   6       29.06       -5.03     17.86 o 
   5   9   6       82.18       35.39     21.30 o 
   6   9   6        4.18        8.34     20.90 o 
   7   9   6      248.24      267.76     41.98 o 
  -7  10   6       33.68       21.82     25.53 o 
  -6  10   6       28.52       16.20     21.00 o 
  -5  10   6       51.50       44.17     20.95 o 
  -4  10   6        0.56      -22.24     16.32 o 
  -3  10   6      127.01      169.78     30.46 o 
  -2  10   6       52.54       75.67     48.52 o 
  -1  10   6      115.73       82.89     32.28 o 
   0  10   6       88.23       83.68     25.45 o 
   1  10   6       47.98       59.50     27.06 o 
   2  10   6      104.82       64.14     24.02 o 
   3  10   6       33.12       22.74     52.40 o 
   4  10   6       23.98       23.91     28.04 o 
  -6 -10   7      117.41       88.11     29.19 o 
  -5 -10   7      149.82      154.18     31.61 o 
  -4 -10   7       43.54       63.98     25.54 o 
  -3 -10   7      224.97      227.37     35.41 o 
  -2 -10   7       37.27       72.08     25.95 o 
  -1 -10   7       10.30       24.00     22.50 o 
   0 -10   7       71.18       77.04     28.12 o 
   1 -10   7       13.67        4.80     28.74 o 
 -10  -9   7       51.85       16.45     32.76 o 
  -9  -9   7      115.74      111.68     28.64 o 
  -8  -9   7      119.14      123.88     27.85 o 
  -7  -9   7      175.55      210.97     32.41 o 
  -6  -9   7       59.00       34.80     54.86 o 
  -5  -9   7       54.66       66.51     25.01 o 
  -4  -9   7      192.47      152.31     29.64 o 
  -3  -9   7      126.28      120.51     27.05 o 
  -2  -9   7      197.20      119.34     33.34 o 
  -1  -9   7      390.77      339.42     39.05 o 
   0  -9   7       59.64       98.91     26.88 o 
   1  -9   7      184.79      166.16     30.90 o 
   2  -9   7       72.55      107.20     40.07 o 
   3  -9   7       68.16       49.28     36.16 o 
 -12  -8   7      145.81      128.52     40.80 o 
 -11  -8   7       29.85      -30.32     25.32 o 
 -10  -8   7      271.56      190.55     29.75 o 
  -9  -8   7       90.25      111.33     35.62 o 
  -8  -8   7      157.39      121.93     24.53 o 
  -7  -8   7       95.75       89.40     24.25 o 
  -6  -8   7      371.27      278.17     32.59 o 
  -5  -8   7        8.41       88.84     24.40 o 
  -4  -8   7       91.45       87.74     23.26 o 
  -3  -8   7       20.63       30.08     35.56 o 
  -2  -8   7      676.28      621.88     59.60 o 
  -1  -8   7       28.79        5.76     19.78 o 
   0  -8   7      392.32      365.18     37.66 o 
   1  -8   7       21.60       -3.32     19.78 o 
   2  -8   7      160.75      259.12     47.44 o 
   3  -8   7      311.68      320.88     51.40 o 
   4  -8   7      119.31      167.88     41.92 o 
   5  -8   7       31.79       22.24     22.24 o 
   6  -8   7       82.49       57.04     28.36 o 
   7  -8   7       87.21       44.24     28.96 o 
   8  -8   7        1.07        5.44     25.53 o 
 -13  -7   7      127.79       52.45     32.76 o 
 -12  -7   7       55.93       44.64     31.49 o 
 -11  -7   7       68.36       40.57     19.40 o 
 -10  -7   7       80.77       47.00     19.50 o 
  -9  -7   7       31.58       58.06     20.30 o 
  -8  -7   7       13.16        7.70     16.69 o 
  -7  -7   7      332.09      305.73     54.64 o 
  -6  -7   7      244.59      223.42     28.42 o 
  -5  -7   7       75.86      162.69     49.70 o 
  -4  -7   7       10.68       29.52     19.11 o 
  -3  -7   7       47.20       78.88     25.53 o 
  -2  -7   7       77.80       96.53     30.10 o 
  -1  -7   7      876.44      730.86     48.12 o 
   0  -7   7        5.51        3.81     17.03 o 
   1  -7   7      503.70      392.25     37.34 o 
   2  -7   7       55.77      112.25     21.52 o 
   3  -7   7      325.93      342.02     35.78 o 
   4  -7   7      123.47      112.14     22.29 o 
   5  -7   7      148.90      152.05     25.28 o 
   6  -7   7      185.93      208.36     39.32 o 
   7  -7   7       53.04      134.72     35.85 o 
   8  -7   7      108.82       98.56     34.88 o 
   9  -7   7       93.61      100.00     36.28 o 
 -15  -6   7      137.19       97.12     37.04 o 
 -14  -6   7       46.97       52.08     31.40 o 
 -13  -6   7       19.59       18.76     26.80 o 
 -12  -6   7       58.82       36.60     29.80 o 
 -11  -6   7       36.56       21.25     16.82 o 
 -10  -6   7      118.92      140.02     23.39 o 
  -9  -6   7       93.61       57.04     19.19 o 
  -8  -6   7       46.25       17.86     16.25 o 
  -7  -6   7      640.29      550.79     38.92 o 
  -6  -6   7      174.17      140.43     22.68 o 
  -5  -6   7       92.50      157.60     23.40 o 
  -4  -6   7      326.07      306.12     33.90 o 
  -3  -6   7       17.82       34.15     20.58 o 
  -2  -6   7      398.94      390.42     49.65 o 
  -1  -6   7      242.11      236.13     27.33 o 
   0  -6   7      218.14      217.99     19.05 o 
   1  -6   7       43.04       29.52     11.90 o 
   2  -6   7      108.04      159.36     33.98 o 
   3  -6   7      479.23      514.71     35.85 o 
   4  -6   7      172.67      174.91     23.79 o 
   5  -6   7      323.02      352.13     32.65 o 
   6  -6   7       65.87       57.82     19.37 o 
   7  -6   7      930.78      751.68     48.97 o 
   8  -6   7      133.48      121.63     24.85 o 
   9  -6   7      197.68      221.43     30.39 o 
  10  -6   7       15.82       28.66     21.51 o 
  11  -6   7       10.91        9.90     27.80 o 
 -15  -5   7      123.10       99.44     34.52 o 
 -14  -5   7       53.76       51.24     30.00 o 
 -13  -5   7       77.96       93.32     32.12 o 
 -12  -5   7      439.76      404.35     92.12 o 
 -11  -5   7      246.24      223.17     30.66 o 
 -10  -5   7      233.05      210.15     25.17 o 
  -9  -5   7      400.42      544.28    117.76 o 
  -8  -5   7       96.51       79.73     17.95 o 
  -7  -5   7      679.02      596.01     39.54 o 
  -6  -5   7      148.75       95.55     19.38 o 
  -5  -5   7      854.97     1305.88     96.06 o 
  -4  -5   7      435.83      482.58     34.97 o 
  -3  -5   7      253.54      256.92     35.20 o 
  -2  -5   7      181.22      222.72     16.77 o 
  -1  -5   7      240.51      239.40     25.14 o 
   0  -5   7       39.79       42.06     10.91 o 
   1  -5   7      146.55      167.39     23.01 o 
   2  -5   7      212.74      300.75     20.53 o 
   3  -5   7      221.02      215.42     18.38 o 
   4  -5   7      236.25      183.49     38.17 o 
   5  -5   7      242.90      289.43     22.68 o 
   6  -5   7      352.83      397.34     33.00 o 
   7  -5   7      106.27      108.60     21.91 o 
   8  -5   7      183.69      171.51     26.37 o 
   9  -5   7      100.02      147.79     27.58 o 
  10  -5   7      154.87      232.96     31.66 o 
  11  -5   7       70.58       86.22     26.22 o 
  12  -5   7       15.05       26.12     24.10 o 
 -16  -4   7        4.47       47.08     32.00 o 
 -15  -4   7      113.04       71.04     31.69 o 
 -14  -4   7      110.83       72.32     31.08 o 
 -13  -4   7       81.24       67.07     36.12 o 
 -12  -4   7      233.87      251.03     30.90 o 
 -11  -4   7      337.17      301.36     29.54 o 
 -10  -4   7     1547.42     1459.76     74.91 o 
  -9  -4   7      330.74      307.98     28.78 o 
  -8  -4   7     1045.13      879.09     50.03 o 
  -7  -4   7      242.69      239.93     24.58 o 
  -6  -4   7      928.60      789.74     45.23 o 
  -5  -4   7       52.47      268.95     97.36 o 
  -4  -4   7      200.19      255.22     18.67 o 
  -3  -4   7       79.74       93.40     10.81 o 
  -2  -4   7     1821.81     1688.79     64.80 o 
  -1  -4   7       77.23       78.81     11.29 o 
   0  -4   7     1267.40     1272.20     43.47 o 
   1  -4   7      413.10      391.99     19.18 o 
   2  -4   7     1532.68     1518.62     58.97 o 
   3  -4   7      619.50      560.97     27.90 o 
   4  -4   7      326.72      322.42     24.62 o 
   5  -4   7      423.02      404.91     42.27 o 
   6  -4   7       38.99       32.26     12.08 o 
   7  -4   7      582.27      521.80     30.39 o 
   8  -4   7      125.39      146.63     24.79 o 
   9  -4   7       84.22      103.85     23.48 o 
  10  -4   7       10.60       63.25     21.94 o 
  11  -4   7      128.69      108.01     26.39 o 
  12  -4   7       62.78       93.41     28.10 o 
 -17  -3   7      121.05      164.60     42.32 o 
 -16  -3   7       23.56       24.20     27.88 o 
 -15  -3   7       30.33       39.07     27.80 o 
 -14  -3   7       97.89      117.12     33.68 o 
 -13  -3   7       90.24       91.04     20.16 o 
 -12  -3   7      385.62      403.96     33.94 o 
 -11  -3   7      169.46      180.52     22.91 o 
 -10  -3   7      198.80      204.17     23.56 o 
  -9  -3   7      499.23      698.10     41.86 o 
  -8  -3   7      775.81      588.42     36.65 o 
  -7  -3   7      158.46      135.07     18.28 o 
  -6  -3   7      293.78      324.88     45.66 o 
  -5  -3   7      604.92      760.66     51.72 o 
  -4  -3   7     1413.84     1133.48     44.89 o 
  -3  -3   7      190.15      274.08     24.76 o 
  -2  -3   7      466.38      393.05     20.70 o 
  -1  -3   7      175.19      151.70     13.20 o 
   0  -3   7       70.96       82.86      8.52 o 
   1  -3   7      415.88      393.39     20.18 o 
   2  -3   7      649.90      616.48     28.27 o 
   3  -3   7      720.26      696.81     56.62 o 
   4  -3   7       70.32       95.56     15.70 o 
   5  -3   7      313.47      289.61     25.99 o 
   6  -3   7      201.85      204.55     22.63 o 
   7  -3   7      368.58      353.26     45.12 o 
   8  -3   7       79.70       81.07     20.82 o 
   9  -3   7       61.47       20.05     18.76 o 
  10  -3   7      114.38      127.00     25.33 o 
  11  -3   7      170.84      224.45     32.15 o 
  12  -3   7       30.20        7.63     24.76 o 
  13  -3   7       82.19       66.99     27.23 o 
 -17  -2   7       42.65       42.13     30.32 o 
 -16  -2   7      147.15      152.12     37.52 o 
 -15  -2   7      295.33      343.16     49.89 o 
 -14  -2   7        9.58       22.54     15.70 o 
 -13  -2   7       15.63       23.73     14.39 o 
 -12  -2   7      120.58      111.94     19.40 o 
 -11  -2   7      701.15      744.65     44.31 o 
 -10  -2   7       79.87      116.85     14.32 o 
  -9  -2   7      512.02      671.42     39.72 o 
  -8  -2   7      743.49      652.93     38.05 o 
  -7  -2   7      641.88      588.80     34.79 o 
  -6  -2   7      498.90      434.64     28.21 o 
  -5  -2   7     1334.02     2078.99    166.32 o 
  -4  -2   7      732.09      718.84     39.16 o 
  -3  -2   7      603.50      678.53     37.18 o 
  -2  -2   7      480.43      460.65     28.40 o 
  -1  -2   7      223.81      218.36     15.55 o 
   0  -2   7      572.16      532.35     25.29 o 
   1  -2   7      663.20      631.29     34.67 o 
   2  -2   7      330.09      458.26     28.06 o 
   3  -2   7      958.45      868.11     63.70 o 
   4  -2   7      347.03      382.04     26.38 o 
   5  -2   7      357.05      397.39     28.23 o 
   6  -2   7      167.24      207.57     22.72 o 
   7  -2   7      451.27      388.84     47.80 o 
   8  -2   7      127.13      167.05     34.28 o 
   9  -2   7      254.17      219.80     39.32 o 
  10  -2   7       33.46       48.16     26.04 o 
  11  -2   7       17.75       -9.08     22.92 o 
  12  -2   7       67.04       52.40     33.12 o 
  13  -2   7        9.67       -2.60     30.84 o 
 -17  -1   7      123.07      166.49     40.64 o 
 -16  -1   7      107.33       77.37     33.48 o 
 -15  -1   7      184.35      143.73     36.00 o 
 -14  -1   7      117.27      129.25     21.81 o 
 -13  -1   7        4.99        6.14     11.79 o 
 -12  -1   7      320.78      260.85     26.19 o 
 -11  -1   7      131.31      134.52     27.88 o 
 -10  -1   7       51.40       93.65     16.82 o 
  -9  -1   7      317.75      339.04     27.35 o 
  -8  -1   7        0.45       -2.93     10.73 o 
  -7  -1   7     1104.16     1092.72     54.66 o 
  -6  -1   7      202.50      201.41     19.01 o 
  -5  -1   7       92.03      834.45     60.44 o 
  -4  -1   7     2503.84     2180.66     78.86 o 
  -3  -1   7      218.40      235.40     13.79 o 
  -2  -1   7     1188.17     1230.14     46.67 o 
  -1  -1   7     1935.32     1734.83     64.56 o 
   0  -1   7      178.29      230.07     19.11 o 
   1  -1   7      290.44      266.06     21.29 o 
   3  -1   7      161.00      222.51     19.81 o 
   4  -1   7      138.14      161.47     21.58 o 
   5  -1   7       44.90       85.55     13.89 o 
   6  -1   7      282.80      281.87     23.72 o 
   7  -1   7     1334.90     1222.17     92.20 o 
   8  -1   7      217.58      218.04     37.36 o 
   9  -1   7      368.23      327.88     45.52 o 
  10  -1   7       52.80       72.44     29.64 o 
  11  -1   7      327.81      288.89     46.68 o 
  12  -1   7       25.19       19.60     29.88 o 
  13  -1   7      162.32      107.44     41.32 o 
 -17   0   7        9.25       42.48     29.04 o 
 -16   0   7      139.91      186.12     40.24 o 
 -15   0   7       18.34       38.87     15.72 o 
 -14   0   7      216.96      236.44     22.93 o 
 -13   0   7       47.83       71.77     15.55 o 
 -12   0   7      516.06      474.51     28.14 o 
 -11   0   7     1230.95     1463.28     60.36 o 
 -10   0   7      173.72      282.10     25.49 o 
  -9   0   7      359.97      374.11     36.12 o 
  -8   0   7      644.37      557.46     41.87 o 
  -7   0   7     1414.09     1368.48     65.69 o 
  -6   0   7       50.66       53.72      8.85 o 
  -4   0   7      133.68       76.35     22.70 o 
  -3   0   7     3923.07     3905.99    137.05 o 
  -2   0   7     1555.47     1949.62     70.90 o 
  -1   0   7       36.36       25.32      9.13 o 
   0   0   7        0.89       -2.46      7.40 o 
   1   0   7      526.92      498.02     23.35 o 
   2   0   7      175.70      193.10     14.11 o 
   3   0   7     1513.56     1243.10     47.76 o 
   5   0   7      165.35      225.78     14.48 o 
   6   0   7       55.08       90.68     27.20 o 
   7   0   7      161.33      149.28     31.64 o 
   8   0   7      321.37      259.51     29.10 o 
   9   0   7        9.60       77.38     19.82 o 
  10   0   7      359.06      299.40     32.37 o 
  11   0   7        0.21       17.66     21.54 o 
  12   0   7      142.67      156.37     28.29 o 
  13   0   7       40.84        7.52     31.40 o 
 -17   1   7      124.23       87.74     25.53 o 
 -16   1   7      109.35      105.73     24.85 o 
 -15   1   7      181.89      167.34     21.44 o 
 -14   1   7      116.11      152.38     20.03 o 
 -13   1   7        4.95       -3.53     11.28 o 
 -12   1   7      323.03      276.51     28.09 o 
 -11   1   7      132.94      235.40     36.56 o 
 -10   1   7       53.15       65.20     23.76 o 
  -9   1   7      308.11      351.22     26.62 o 
  -8   1   7        1.03       -6.74      7.38 o 
  -7   1   7     1109.54     1088.28     43.91 o 
  -6   1   7      199.45      218.76     14.70 o 
  -5   1   7       90.86      663.69     52.08 o 
  -4   1   7     2460.21     2265.93     71.57 o 
  -3   1   7      201.18      220.18     12.09 o 
  -2   1   7     1203.89     1266.84     49.12 o 
  -1   1   7     1927.90     1756.35     80.05 o 
   0   1   7      183.13      221.22     36.91 o 
   1   1   7      272.95      267.33     19.69 o 
   2   1   7       83.29      385.64     30.44 o 
   3   1   7      167.87      211.37     18.40 o 
   4   1   7      130.21      131.16     10.77 o 
   5   1   7       45.91       95.57     12.66 o 
   6   1   7      289.71      270.51     21.37 o 
   7   1   7     1336.88     1186.97     64.75 o 
   8   1   7      218.30      215.03     27.20 o 
   9   1   7      368.71      374.22     35.65 o 
  10   1   7       52.72       41.87     20.25 o 
  11   1   7      330.69      319.86     43.56 o 
  12   1   7       24.33       43.80     22.54 o 
  13   1   7      165.00      130.67     28.05 o 
 -17   2   7       43.89       61.12     36.84 o 
 -16   2   7      145.81      125.81     26.82 o 
 -15   2   7      292.50      277.34     26.55 o 
 -14   2   7        9.99       20.81     15.22 o 
 -13   2   7       14.47       57.15     16.93 o 
 -12   2   7      121.86      121.44     21.57 o 
 -11   2   7      702.89      959.78     73.08 o 
 -10   2   7       76.61       76.68     22.17 o 
  -9   2   7      522.98      770.00     73.72 o 
  -8   2   7      744.34      709.95     32.32 o 
  -7   2   7      626.82      564.19     57.72 o 
  -6   2   7      524.65      446.03     25.92 o 
  -5   2   7     1339.11     2032.34    133.64 o 
  -2   2   7      474.14      487.64     42.60 o 
  -1   2   7      227.72      245.75     20.35 o 
   0   2   7      573.96      522.60     40.48 o 
   1   2   7      688.50      356.32     32.60 o 
   2   2   7      341.30      387.58     23.70 o 
   3   2   7      938.81      843.50     31.09 o 
   4   2   7      346.27      404.20     39.49 o 
   5   2   7      348.79      380.03     23.71 o 
   6   2   7      166.84      187.33     17.95 o 
   7   2   7      461.88      423.12     26.16 o 
   8   2   7      127.83      121.87     23.23 o 
   9   2   7      254.93      311.74     33.36 o 
  10   2   7       33.87       55.39     21.18 o 
  11   2   7       16.41       50.68     21.48 o 
  12   2   7       67.25       80.36     24.90 o 
  13   2   7        8.79      -11.24     20.04 o 
 -17   3   7      121.06      132.00     41.96 o 
 -16   3   7       24.89       63.91     24.50 o 
 -15   3   7       28.39      104.36     37.92 o 
 -14   3   7       96.88       48.96     30.28 o 
 -13   3   7       86.73       81.79     33.56 o 
 -12   3   7      379.24      374.80     53.31 o 
 -11   3   7      173.96      200.28     31.04 o 
 -10   3   7      207.75      213.39     22.31 o 
  -9   3   7      500.65      746.75     83.73 o 
  -8   3   7      770.34      654.26     30.79 o 
  -7   3   7      158.89      206.16     15.41 o 
  -6   3   7      307.24      341.78     27.68 o 
  -5   3   7      602.51      781.36     43.67 o 
  -4   3   7     1413.70     1217.27     61.48 o 
  -3   3   7      193.29      209.14     30.10 o 
  -2   3   7      490.56      441.28     28.96 o 
  -1   3   7      178.90      114.89     16.05 o 
   0   3   7       71.41       69.12     20.28 o 
   1   3   7      422.98      380.17     26.44 o 
   2   3   7      651.46      598.05     63.06 o 
   3   3   7      720.83      633.11     30.14 o 
   4   3   7       65.70       58.07     14.98 o 
   5   3   7      318.22      308.91     22.78 o 
   6   3   7      208.26      191.85     18.97 o 
   7   3   7      379.00      429.68     27.90 o 
   8   3   7       80.82       86.09     21.87 o 
   9   3   7       58.68       49.53     21.00 o 
  10   3   7      113.47      133.59     26.70 o 
  11   3   7      167.87      145.93     49.84 o 
  12   3   7       29.11       20.10     21.88 o 
  13   3   7       81.39       80.03     46.18 o 
 -16   4   7        4.20       84.40     39.60 o 
 -15   4   7      118.30      136.45     42.96 o 
 -14   4   7      111.92       98.64     35.48 o 
 -13   4   7       85.58       31.75     31.96 o 
 -12   4   7      229.95      343.96     52.40 o 
 -11   4   7      329.39      371.50     32.96 o 
 -10   4   7     1518.97     1514.48    113.06 o 
  -9   4   7      329.70      291.97     50.12 o 
  -8   4   7     1036.05      887.65     50.80 o 
  -7   4   7      245.61      258.85     25.60 o 
  -6   4   7      930.50      887.87     49.70 o 
  -5   4   7       53.13      184.60     54.48 o 
  -4   4   7      206.56      236.82     23.22 o 
  -3   4   7       77.94       88.75     15.86 o 
  -2   4   7     1814.20     1772.77     86.02 o 
  -1   4   7       73.58       57.37     14.56 o 
   0   4   7     1265.02     1348.04     54.87 o 
   1   4   7      434.85      433.64     29.59 o 
   2   4   7     1535.62     1547.08     76.30 o 
   3   4   7      599.24      596.41     37.81 o 
   4   4   7      330.75      329.17     29.98 o 
   5   4   7      430.79      428.36     27.79 o 
   6   4   7       39.36       48.59     12.97 o 
   7   4   7      585.22      533.60     31.29 o 
   8   4   7      123.34      109.42     17.02 o 
   9   4   7       84.43      105.79     35.26 o 
  10   4   7        9.66       41.74     21.78 o 
  11   4   7      129.36      160.63     29.19 o 
  12   4   7       60.66       76.68     27.20 o 
 -15   5   7      123.41      135.20     44.48 o 
 -14   5   7       54.05       39.21     33.24 o 
 -13   5   7       77.65      130.16     42.72 o 
 -12   5   7      450.35      447.08     39.94 o 
 -11   5   7      238.76      262.07     29.36 o 
 -10   5   7      244.15      258.21     28.89 o 
  -9   5   7      404.71      552.67     99.86 o 
  -8   5   7       96.86      109.89     35.20 o 
  -7   5   7      669.49      550.50     37.74 o 
  -6   5   7      147.80      159.79     21.33 o 
  -5   5   7      866.74     1380.53    107.04 o 
  -4   5   7      436.27      484.73     34.72 o 
  -3   5   7      254.31      282.93     38.51 o 
  -2   5   7      186.57      187.39     21.94 o 
  -1   5   7      248.03      201.73     23.08 o 
   0   5   7       37.63       45.18     12.16 o 
   1   5   7      141.47      120.69     15.27 o 
   2   5   7      219.03      232.74     66.56 o 
   3   5   7      225.61      230.45     26.33 o 
   4   5   7      231.84      212.57     26.94 o 
   5   5   7      242.98      253.43     28.44 o 
   6   5   7      355.72      336.49     26.11 o 
   7   5   7      108.72      133.92     18.95 o 
   8   5   7      180.53      152.21     20.21 o 
   9   5   7      100.78      144.00     56.62 o 
  10   5   7      155.49      242.45     32.39 o 
  11   5   7       68.26       95.03     26.83 o 
  12   5   7       14.10        7.32     35.12 o 
 -15   6   7      134.65      114.72     46.56 o 
 -14   6   7       47.34       14.68     32.52 o 
 -13   6   7       18.19       29.00     30.52 o 
 -12   6   7       58.34       86.23     24.74 o 
 -11   6   7       37.42       -0.01     16.62 o 
 -10   6   7      119.30      135.69     23.83 o 
  -9   6   7       92.93      105.32     27.90 o 
  -8   6   7       43.38       58.10     18.07 o 
  -7   6   7      640.21      571.83     65.00 o 
  -6   6   7      171.01      158.53     22.48 o 
  -5   6   7      100.59      141.99     21.53 o 
  -4   6   7      326.00      335.61     31.45 o 
  -3   6   7       16.05        5.01     28.78 o 
  -2   6   7      404.47      418.71     34.76 o 
  -1   6   7      243.65      235.00     26.17 o 
   0   6   7      215.29      193.01     18.95 o 
   1   6   7       49.25       59.57     13.79 o 
   2   6   7      106.38      129.27     16.91 o 
   3   6   7      469.03      426.69     34.81 o 
   4   6   7      174.17      204.28     28.18 o 
   5   6   7      323.94      349.57     35.08 o 
   6   6   7       67.14       40.55     15.77 o 
   7   6   7      929.26      819.58     87.34 o 
   8   6   7      133.63      109.97     19.41 o 
   9   6   7      192.46      220.35     29.55 o 
  10   6   7       14.98       26.52     36.28 o 
  11   6   7       11.45       34.28     35.12 o 
 -13   7   7      127.63      145.00     44.96 o 
 -12   7   7       54.73       77.62     25.57 o 
 -11   7   7       71.97       53.18     21.81 o 
 -10   7   7       83.74       88.36     21.93 o 
  -9   7   7       28.69       22.61     22.00 o 
  -8   7   7       14.39        0.98     14.82 o 
  -7   7   7      330.12      296.09     75.80 o 
  -6   7   7      242.82      231.12     28.03 o 
  -5   7   7       78.93      157.78     24.54 o 
  -4   7   7       10.32       40.55     17.15 o 
  -3   7   7       42.30       63.05     18.26 o 
  -2   7   7       75.41       69.82     19.46 o 
  -1   7   7      861.91      799.60     50.97 o 
   0   7   7        4.76       -5.34     17.64 o 
   1   7   7      513.69      370.10     34.64 o 
   2   7   7       55.46       86.60     16.14 o 
   3   7   7      322.99      323.80     30.47 o 
   4   7   7      122.43      121.45     23.25 o 
   5   7   7      144.32      175.94     24.02 o 
   6   7   7      186.15      147.99     29.06 o 
   7   7   7       55.40       74.94     22.49 o 
   8   7   7      108.50       66.37     43.02 o 
   9   7   7       96.04      114.85     26.60 o 
 -12   8   7      144.57      189.14     41.18 o 
 -11   8   7       28.81       58.36     25.36 o 
 -10   8   7      273.12      305.50     58.42 o 
  -9   8   7       90.54      102.62     23.92 o 
  -8   8   7      158.27      179.67     28.28 o 
  -7   8   7       94.98      152.18     38.86 o 
  -6   8   7      368.62      360.05     36.00 o 
  -5   8   7        9.23       57.90     20.04 o 
  -4   8   7       90.14       72.39     21.20 o 
  -3   8   7       19.87        6.24     16.09 o 
  -2   8   7      675.28      701.78     48.59 o 
  -1   8   7       30.09        5.80     16.13 o 
   0   8   7      387.35      446.94     49.90 o 
   1   8   7       24.75       18.28     28.22 o 
   2   8   7      162.83      185.16     27.63 o 
   3   8   7      317.94      279.47     61.58 o 
   4   8   7      119.29      118.44     24.91 o 
   5   8   7       29.84       32.20     19.41 o 
   6   8   7       81.80       61.49     22.99 o 
   7   8   7       86.76       91.75     25.74 o 
   8   8   7        1.46        7.67     21.94 o 
 -10   9   7       52.78       71.56     39.40 o 
  -9   9   7      113.51      118.65     41.74 o 
  -8   9   7      119.00      130.70     28.02 o 
  -7   9   7      171.43      173.53     29.06 o 
  -6   9   7       61.86       51.16     21.13 o 
  -5   9   7       52.67       72.12     23.01 o 
  -4   9   7      197.14      224.56     41.72 o 
  -3   9   7      121.12      112.79     25.35 o 
  -2   9   7      200.61      222.76     31.31 o 
  -1   9   7      386.70      388.44     39.49 o 
   0   9   7       60.36       59.00     22.03 o 
   1   9   7      189.33      155.11     28.23 o 
   2   9   7       71.40       52.18     20.35 o 
   3   9   7       66.22       43.07     20.22 o 
   4   9   7       80.85       84.41     24.31 o 
   5   9   7       77.75       91.64     26.35 o 
   6   9   7       25.47       36.38     37.88 o 
  -6  10   7      114.63      122.46     28.64 o 
  -5  10   7      153.88      181.86     31.29 o 
  -4  10   7       41.79       29.59     21.50 o 
  -3  10   7      229.88      199.53     38.16 o 
  -2  10   7       37.58       69.76     24.23 o 
  -1  10   7       10.01       20.70     21.03 o 
   0  10   7       71.06       59.39     23.09 o 
   1  10   7       13.59        6.45     19.18 o 
   2  10   7       46.73       34.82     23.05 o 
   3  10   7       19.52        6.05     20.78 o 
  -5 -10   8       59.30       54.27     26.39 o 
  -4 -10   8       66.51       46.92     25.33 o 
  -3 -10   8       61.22       58.37     26.57 o 
  -2 -10   8       11.05       16.92     22.65 o 
  -1 -10   8       27.09      -14.70     22.69 o 
   0 -10   8       76.80       49.14     26.36 o 
   1 -10   8      122.82       97.64     39.80 o 
  -9  -9   8       17.92       28.31     22.20 o 
  -8  -9   8      360.40      241.98     34.06 o 
  -7  -9   8      105.07      143.44     29.29 o 
  -6  -9   8       33.32        0.37     20.13 o 
  -5  -9   8      207.31      203.35     31.95 o 
  -4  -9   8       12.95        3.20     19.86 o 
  -3  -9   8       57.05       18.91     24.86 o 
  -2  -9   8       92.53      121.02     28.10 o 
  -1  -9   8      168.68      139.41     29.94 o 
   0  -9   8      166.60      201.99     33.28 o 
   1  -9   8       64.54       64.76     26.07 o 
   2  -9   8      114.32      127.60     41.64 o 
   3  -9   8       15.38      -10.04     31.49 o 
   4  -9   8       82.02       50.12     36.28 o 
 -11  -8   8      114.82       94.53     25.11 o 
 -10  -8   8       30.59       50.56     33.38 o 
  -9  -8   8       83.68       80.63     23.17 o 
  -8  -8   8      115.48      110.92     24.44 o 
  -7  -8   8       34.99       87.56     23.57 o 
  -6  -8   8       46.15       32.52     19.43 o 
  -5  -8   8       63.28       57.35     22.16 o 
  -4  -8   8      175.10      105.38     25.72 o 
  -3  -8   8      171.75      122.69     26.67 o 
  -2  -8   8      165.47      125.83     26.49 o 
  -1  -8   8       50.87       34.70     21.46 o 
   0  -8   8      399.54      396.23     40.44 o 
   1  -8   8      129.79      132.63     27.33 o 
   2  -8   8       56.48       35.08     29.69 o 
   3  -8   8      229.07      236.76     47.12 o 
   4  -8   8        3.74       40.84     31.72 o 
   5  -8   8      111.08      176.52     43.48 o 
   6  -8   8       33.59       -0.15     24.08 o 
   7  -8   8       43.17       31.08     29.88 o 
 -13  -7   8        6.62       13.20     26.88 o 
 -12  -7   8       48.59       48.29     30.08 o 
 -11  -7   8      112.83       73.04     22.03 o 
 -10  -7   8       27.24       18.55     17.98 o 
  -9  -7   8        3.92       28.66     18.25 o 
  -8  -7   8       85.56       73.98     20.84 o 
  -7  -7   8      175.50      226.90     28.99 o 
  -6  -7   8      599.18      548.43     64.24 o 
  -5  -7   8      491.70      467.97     40.35 o 
  -4  -7   8      338.08      293.92     34.38 o 
  -3  -7   8        0.48      -13.55     16.70 o 
  -2  -7   8      124.62      107.20     23.19 o 
  -1  -7   8      202.78      154.76     24.90 o 
   0  -7   8      239.81      233.54     49.82 o 
   1  -7   8      238.25      133.75     25.80 o 
   2  -7   8      104.50      122.88     35.96 o 
   3  -7   8        0.46       -0.57     18.98 o 
   4  -7   8      175.55      174.21     26.13 o 
   5  -7   8       73.36       74.74     21.57 o 
   6  -7   8       40.90       43.50     20.04 o 
   7  -7   8      142.01      158.60     39.04 o 
   8  -7   8       18.78       28.19     28.16 o 
   9  -7   8      123.56      204.36     45.84 o 
 -14  -6   8       74.68       49.84     31.04 o 
 -13  -6   8       10.09       16.64     26.28 o 
 -12  -6   8      109.04      108.88     31.69 o 
 -11  -6   8       97.06       78.23     20.46 o 
 -10  -6   8       96.43       91.12     22.11 o 
  -9  -6   8      500.66      419.59     49.65 o 
  -8  -6   8      367.88      276.54     39.60 o 
  -7  -6   8      180.76      183.29     25.45 o 
  -6  -6   8      157.83      153.55     24.07 o 
  -5  -6   8      120.13      330.11    122.34 o 
  -4  -6   8      207.83      172.77     33.85 o 
  -3  -6   8       59.39       68.58     19.03 o 
  -2  -6   8      151.22      129.66     32.20 o 
  -1  -6   8       76.83       47.02     18.31 o 
   0  -6   8      148.41      137.94     17.93 o 
   1  -6   8      145.21      163.34     19.31 o 
   2  -6   8      125.88      149.23     21.26 o 
   3  -6   8      224.61      259.05     28.34 o 
   4  -6   8       48.73       20.81     16.55 o 
   5  -6   8        0.43       52.65     37.72 o 
   6  -6   8       72.77       86.27     21.43 o 
   7  -6   8       22.75       27.80     25.92 o 
   8  -6   8        4.60       12.40     24.16 o 
   9  -6   8       27.16       33.08     28.80 o 
  10  -6   8        2.48        9.64     29.88 o 
 -15  -5   8       61.62       37.68     28.39 o 
 -14  -5   8       81.69       43.40     28.96 o 
 -13  -5   8       40.05        0.27     16.33 o 
 -12  -5   8       97.98       82.76     20.86 o 
 -11  -5   8       95.98       83.11     20.10 o 
 -10  -5   8       91.92       95.34     26.36 o 
  -9  -5   8      228.47      243.14     57.00 o 
  -8  -5   8       74.78       83.00     18.71 o 
  -7  -5   8      697.24      593.64     39.75 o 
  -6  -5   8      460.68      378.67     32.82 o 
  -5  -5   8      471.45      829.37     61.26 o 
  -4  -5   8      565.21      561.72     38.13 o 
  -3  -5   8      128.66       94.03     22.74 o 
  -2  -5   8       51.16       84.92     12.53 o 
  -1  -5   8     1241.35     1137.61     48.23 o 
   0  -5   8      165.23      166.14     16.97 o 
   1  -5   8       66.34       78.73     30.12 o 
   2  -5   8       94.70      116.19     19.10 o 
   3  -5   8      422.03      479.12     33.98 o 
   4  -5   8      231.38      266.67     27.47 o 
   5  -5   8       77.19      121.92     24.22 o 
   6  -5   8       73.65       53.16     15.09 o 
   7  -5   8      315.66      346.49     36.74 o 
   8  -5   8       98.28       98.34     29.30 o 
   9  -5   8      285.23      264.65     33.55 o 
  10  -5   8       31.99       25.88     21.54 o 
  11  -5   8       73.31       55.31     26.07 o 
 -16  -4   8       32.08       15.76     29.28 o 
 -15  -4   8      156.06      126.64     36.32 o 
 -14  -4   8      149.47      107.24     34.32 o 
 -13  -4   8      146.46      163.50     24.78 o 
 -12  -4   8       68.11       77.57     19.02 o 
 -11  -4   8       66.16       70.33     18.85 o 
 -10  -4   8       94.80       98.09     19.34 o 
  -9  -4   8        7.00       65.75     29.90 o 
  -8  -4   8       45.52       78.63     17.95 o 
  -7  -4   8      303.05      308.67     28.56 o 
  -6  -4   8      493.41      464.45     32.63 o 
  -5  -4   8      127.62      107.81     18.68 o 
  -4  -4   8      517.87      518.57     27.49 o 
  -3  -4   8       15.06       31.25     11.48 o 
  -2  -4   8      463.46      919.76     44.64 o 
  -1  -4   8      502.60      492.14     45.33 o 
   0  -4   8      441.65      458.01     25.57 o 
   1  -4   8      430.17      441.36     20.98 o 
   2  -4   8      413.25      489.55     34.24 o 
   3  -4   8      382.82      411.95     34.23 o 
   4  -4   8       86.71       87.83     20.83 o 
   5  -4   8      183.58      192.76     18.63 o 
   6  -4   8       25.78       20.01     17.86 o 
   7  -4   8      269.02      300.80     24.09 o 
   8  -4   8      341.82      266.02     30.72 o 
   9  -4   8       86.35      126.00     82.74 o 
  10  -4   8      257.60      313.63     35.77 o 
  11  -4   8       28.42       40.05     33.34 o 
  12  -4   8       82.07      119.22     34.00 o 
 -17  -3   8       84.48       96.08     37.68 o 
 -16  -3   8      117.88      160.04     40.20 o 
 -15  -3   8      101.32       94.49     33.32 o 
 -14  -3   8       87.30       90.92     21.12 o 
 -13  -3   8       18.69       11.35     17.06 o 
 -12  -3   8       91.59      114.15     29.38 o 
 -11  -3   8       29.27       38.85     15.43 o 
 -10  -3   8      110.76      156.99     21.77 o 
  -9  -3   8      979.06      877.70     50.03 o 
  -8  -3   8     2036.95     1721.59     84.07 o 
  -7  -3   8      292.64      265.79     25.22 o 
  -6  -3   8      838.03      709.57     41.54 o 
  -5  -3   8       31.32      826.87     42.72 o 
  -4  -3   8      118.15      120.18     12.71 o 
  -3  -3   8      679.28      681.92     30.97 o 
  -2  -3   8      209.64      464.84     42.20 o 
  -1  -3   8     1376.90     1269.29     50.67 o 
   0  -3   8     1275.73     1235.70     42.37 o 
   1  -3   8      553.88      508.42     24.61 o 
   2  -3   8      205.74      262.90     23.69 o 
   3  -3   8      135.99      134.54     33.84 o 
   4  -3   8      216.25      288.30     26.00 o 
   5  -3   8       45.73      140.36     19.47 o 
   6  -3   8       71.02       81.29     17.65 o 
   7  -3   8      588.24      682.05     64.24 o 
   8  -3   8       17.00       22.88     24.08 o 
   9  -3   8      325.13      307.53     33.25 o 
  10  -3   8       51.69       64.29     22.82 o 
  11  -3   8       64.48       61.50     24.48 o 
  12  -3   8      143.82      173.35     44.54 o 
 -17  -2   8      117.68      118.16     37.92 o 
 -16  -2   8       20.99      -16.45     24.16 o 
 -15  -2   8       18.51       14.24     26.80 o 
 -14  -2   8       18.12       10.66     21.06 o 
 -13  -2   8       24.25       -0.72     14.17 o 
 -12  -2   8       20.60       19.14     14.16 o 
 -11  -2   8      400.31      345.69     30.15 o 
 -10  -2   8       12.26       28.93     13.74 o 
  -9  -2   8      307.02      330.91     27.99 o 
  -8  -2   8      161.41      125.27     18.32 o 
  -7  -2   8     1013.33      922.64     60.90 o 
  -6  -2   8      122.67      122.34     17.12 o 
  -5  -2   8     1008.02      980.15     50.69 o 
  -4  -2   8      219.30      252.24     25.92 o 
  -3  -2   8      194.37      205.00     27.16 o 
  -2  -2   8      280.37      380.01     20.66 o 
  -1  -2   8      196.50      194.07     15.54 o 
   0  -2   8      540.16      556.55     32.53 o 
   1  -2   8      193.39      221.42     20.46 o 
   2  -2   8       28.17       44.74     12.33 o 
   3  -2   8     1870.58     1701.00     80.37 o 
   4  -2   8       17.55       42.84     18.26 o 
   5  -2   8      369.64      442.65     31.26 o 
   6  -2   8      100.32       98.79     17.61 o 
   7  -2   8      301.79      313.44     44.36 o 
   8  -2   8       14.47       17.52     25.24 o 
   9  -2   8      237.02      194.44     39.40 o 
  10  -2   8       75.60       70.61     31.28 o 
  11  -2   8        6.01        6.44     27.04 o 
  12  -2   8       24.40      -12.20     26.00 o 
 -17  -1   8      136.89      145.44     40.04 o 
 -16  -1   8       79.57      124.21     35.88 o 
 -15  -1   8      203.12      207.33     26.15 o 
 -14  -1   8      172.22      199.89     30.69 o 
 -13  -1   8      281.87      260.01     51.46 o 
 -12  -1   8      240.85      237.72     20.71 o 
 -11  -1   8      317.05      281.30     22.54 o 
 -10  -1   8      435.26      431.04     31.85 o 
  -9  -1   8      140.02      142.42     18.95 o 
  -8  -1   8     1177.49      991.76     51.93 o 
  -7  -1   8      266.50      300.06     24.32 o 
  -6  -1   8      372.62      361.68     25.46 o 
  -5  -1   8      359.73      532.49     24.05 o 
  -4  -1   8      133.35      110.22     10.03 o 
  -3  -1   8      161.48      198.99     13.25 o 
  -2  -1   8      881.52      774.09     31.75 o 
  -1  -1   8      297.74      317.35     19.21 o 
   0  -1   8     1519.45     1606.91     74.72 o 
   1  -1   8      195.77      234.33     20.91 o 
   2  -1   8     1166.00      977.19     49.51 o 
   3  -1   8        8.70       21.35     11.13 o 
   4  -1   8      500.03      402.21     28.03 o 
   5  -1   8       14.80       94.18     15.67 o 
   6  -1   8      198.04      202.16     36.32 o 
   7  -1   8      148.27      160.68     34.12 o 
   8  -1   8      124.62      133.85     32.55 o 
   9  -1   8       10.61       21.91     25.03 o 
  10  -1   8      154.69      173.92     40.16 o 
  11  -1   8        2.96       40.92     29.80 o 
  12  -1   8        7.21       38.48     31.16 o 
  13  -1   8        2.58        3.80     32.00 o 
 -17   0   8       51.85       49.72     32.24 o 
 -16   0   8        0.02       35.20     26.52 o 
 -15   0   8      409.27      408.94     30.28 o 
 -14   0   8      230.74      223.50     24.84 o 
 -13   0   8       20.56       26.05     13.40 o 
 -12   0   8      189.75      179.81     25.77 o 
 -11   0   8       90.32      105.10     19.27 o 
  -9   0   8       39.75       81.86     43.46 o 
  -8   0   8      154.97      179.76     19.80 o 
  -7   0   8      701.91      620.56     28.47 o 
  -6   0   8      508.27      497.95     24.06 o 
  -5   0   8      616.15      840.28     34.75 o 
  -4   0   8      114.16      154.08     15.30 o 
  -2   0   8      131.99      162.33     12.33 o 
  -1   0   8      269.12      258.11     21.64 o 
   0   0   8     3267.87     3293.92    117.59 o 
   1   0   8       90.21       96.66     11.82 o 
   2   0   8      541.21      639.37     28.86 o 
   3   0   8      361.77      301.00     17.88 o 
   4   0   8        0.34       -7.18      7.14 o 
   5   0   8      295.46      284.71     18.32 o 
   6   0   8      173.17      164.24     31.92 o 
   7   0   8      156.32      160.96     33.44 o 
   8   0   8      104.20      136.64     34.40 o 
   9   0   8       21.65        7.48     23.92 o 
  10   0   8      584.36      479.21     58.64 o 
  11   0   8       33.29       29.16     29.36 o 
  12   0   8      183.17      148.28     41.87 o 
  13   0   8       33.98       -4.92     30.36 o 
 -16   1   8       80.57       70.28     18.78 o 
 -15   1   8      207.62      184.39     22.78 o 
 -14   1   8      169.14      176.27     21.12 o 
 -13   1   8      283.72      293.44     24.67 o 
 -12   1   8      237.43      231.44     25.68 o 
 -11   1   8      308.28      331.74     44.43 o 
 -10   1   8      443.29      483.16     33.65 o 
  -9   1   8      134.30      149.14     19.11 o 
  -8   1   8     1171.59     1062.21     44.16 o 
  -7   1   8      273.06      260.08     17.03 o 
  -6   1   8      363.83      362.71     19.81 o 
  -5   1   8      366.48      580.92     23.07 o 
  -4   1   8      143.19      133.28     10.26 o 
  -3   1   8      159.53      201.86     22.93 o 
  -2   1   8      862.45      767.73     35.35 o 
  -1   1   8      301.01      330.09     24.52 o 
   1   1   8      192.42      211.54     18.13 o 
   2   1   8     1147.82     1005.45     41.04 o 
   3   1   8        9.63       17.13      8.27 o 
   4   1   8      509.55      414.23     21.62 o 
   5   1   8       14.51      122.95     17.50 o 
   6   1   8      206.98      174.08     34.80 o 
   7   1   8      147.53      151.20     34.64 o 
   8   1   8      130.75       87.84     22.28 o 
   9   1   8       10.96       28.97     25.38 o 
  10   1   8      157.21      171.19     35.38 o 
  11   1   8        3.14       -7.37     18.63 o 
  12   1   8        6.87       20.94     22.31 o 
  13   1   8        2.81       -1.41     21.66 o 
 -17   2   8      116.79      118.35     38.76 o 
 -16   2   8       20.94       30.95     21.73 o 
 -15   2   8       19.48       18.28     20.36 o 
 -14   2   8       17.55        3.18     18.25 o 
 -13   2   8       24.48        7.74     17.88 o 
 -12   2   8       20.23       15.71     16.52 o 
 -11   2   8      391.54      388.48     40.16 o 
 -10   2   8       13.82       31.32     18.36 o 
  -8   2   8      155.83      132.67     16.53 o 
  -7   2   8     1014.85      915.52     87.34 o 
  -6   2   8      115.56      124.43     11.34 o 
  -5   2   8     1011.91     1058.12     54.84 o 
  -4   2   8      220.47      268.29     36.36 o 
  -3   2   8      203.08      204.70     19.51 o 
  -2   2   8      284.63      333.03     49.23 o 
  -1   2   8      197.07      201.59     19.45 o 
   0   2   8      541.36      499.53     40.88 o 
   1   2   8      181.10      203.80     25.53 o 
   2   2   8       28.43       43.40      9.83 o 
   3   2   8     1887.79     1591.35     60.83 o 
   4   2   8       17.00       28.97     10.76 o 
   5   2   8      371.93      428.11     30.81 o 
   6   2   8       99.34       96.76     14.87 o 
   7   2   8      291.80      255.22     29.50 o 
   8   2   8       14.96        9.93     17.56 o 
   9   2   8      242.81      262.23     32.35 o 
  10   2   8       75.79       83.52     24.30 o 
  11   2   8        6.00       43.92     46.64 o 
  12   2   8       24.08       67.08     25.33 o 
 -17   3   8       85.99       77.32     39.32 o 
 -16   3   8      118.08      119.73     28.56 o 
 -15   3   8       97.25       87.57     33.74 o 
 -14   3   8       90.90       85.68     34.72 o 
 -13   3   8       17.53       32.49     28.80 o 
 -10   3   8      107.41      140.68     29.69 o 
  -9   3   8      969.68      940.42     70.41 o 
  -8   3   8     2043.53     1945.26     94.31 o 
  -7   3   8      287.29      298.33     26.80 o 
  -6   3   8      844.84      818.65     46.46 o 
  -4   3   8      115.35      119.94     17.22 o 
  -3   3   8      682.60      721.21     41.61 o 
  -1   3   8     1361.77     1312.97     95.46 o 
   0   3   8     1278.40     1336.18     94.12 o 
   1   3   8      548.96      518.07     31.46 o 
   2   3   8      203.66      206.79     55.06 o 
   3   3   8      137.85      139.58     14.24 o 
   4   3   8      228.20      252.79     25.83 o 
   5   3   8       44.74      151.42     28.02 o 
   6   3   8       65.77       98.70     16.14 o 
   7   3   8      590.17      530.52     42.29 o 
   8   3   8       14.78        5.48     18.62 o 
   9   3   8      337.03      310.95     34.86 o 
  10   3   8       52.77       48.60     24.54 o 
  11   3   8       65.19       91.17     38.21 o 
  12   3   8      144.33      225.37     55.87 o 
 -16   4   8       32.85       63.36     38.60 o 
 -15   4   8      157.25      109.32     39.56 o 
 -14   4   8      148.38      184.69     44.80 o 
 -13   4   8      146.53       92.04     38.12 o 
 -11   4   8       69.88       73.14     19.74 o 
 -10   4   8       91.68      142.27     21.87 o 
  -9   4   8        5.88       46.73     22.12 o 
  -8   4   8       50.98       62.69     17.32 o 
  -7   4   8      307.68      316.49     28.90 o 
  -6   4   8      479.27      457.27     32.69 o 
  -5   4   8      129.37      167.32     23.47 o 
  -4   4   8      525.14      532.54     35.35 o 
  -3   4   8       16.01       33.07     12.68 o 
  -2   4   8      466.87      838.25     77.84 o 
  -1   4   8      509.27      465.84     32.49 o 
   0   4   8      446.11      434.71     31.78 o 
   1   4   8      421.35      357.61     42.40 o 
   2   4   8      414.49      460.22     32.24 o 
   3   4   8      397.98      503.93     61.46 o 
   4   4   8       85.38       62.80     17.50 o 
   5   4   8      183.37      182.44     25.02 o 
   6   4   8       27.64       24.93     13.56 o 
   7   4   8      262.16      268.93     24.24 o 
   8   4   8      340.59      306.03     35.48 o 
   9   4   8       89.00      130.27     27.08 o 
  10   4   8      256.90      291.58     36.29 o 
  11   4   8       29.19       15.15     46.74 o 
  12   4   8       83.99       69.79     28.52 o 
 -15   5   8       60.41       67.72     38.08 o 
 -14   5   8       80.89       41.72     35.85 o 
 -13   5   8       42.93       46.32     36.56 o 
 -12   5   8       97.57      107.17     23.64 o 
 -11   5   8       89.22      100.29     21.71 o 
 -10   5   8       92.73      100.97     20.83 o 
  -9   5   8      238.83      246.75     27.67 o 
  -8   5   8       74.64      118.50     21.48 o 
  -7   5   8      690.18      621.37     41.48 o 
  -6   5   8      450.59      374.91     32.53 o 
  -5   5   8      484.89      799.99     48.35 o 
  -4   5   8      572.43      512.73     36.11 o 
  -3   5   8      134.17      119.04     19.73 o 
  -2   5   8       58.53       90.04     31.40 o 
  -1   5   8     1240.37     1190.70     64.29 o 
   0   5   8      162.17      171.47     22.73 o 
   1   5   8       62.38       76.43     16.91 o 
   2   5   8       95.73       96.69     27.40 o 
   3   5   8      413.70      501.02     36.20 o 
   4   5   8      229.69      246.72     22.47 o 
   5   5   8       74.20       58.01     27.33 o 
   6   5   8       77.22       64.66     16.23 o 
   7   5   8      319.66      277.88     25.35 o 
   8   5   8       96.57       79.46     42.34 o 
   9   5   8      283.84      263.49     34.02 o 
  10   5   8       32.47       37.32     28.13 o 
  11   5   8       69.23       62.89     26.74 o 
 -14   6   8       74.81       72.56     39.80 o 
 -13   6   8       10.16       21.80     32.68 o 
 -12   6   8      110.02      161.78    115.08 o 
 -11   6   8       96.35      101.92     22.81 o 
 -10   6   8       96.56       80.72     21.22 o 
  -9   6   8      486.78      443.85     38.44 o 
  -8   6   8      385.04      343.01     68.05 o 
  -7   6   8      177.47      156.69     24.11 o 
  -6   6   8      145.02      137.15     22.30 o 
  -5   6   8      115.43      315.35     53.86 o 
  -4   6   8      209.54      239.20     33.20 o 
  -3   6   8       59.03       69.47     29.76 o 
  -2   6   8      151.11      147.13     34.16 o 
  -1   6   8       78.23       49.91     16.84 o 
   0   6   8      147.08      118.62     21.11 o 
   1   6   8      149.13      126.17     17.05 o 
   2   6   8      131.52      107.79     16.90 o 
   3   6   8      222.38      270.62     36.74 o 
   4   6   8       48.29       36.35     15.49 o 
   5   6   8        0.34       57.39     16.11 o 
   6   6   8       72.97       52.98     16.09 o 
   7   6   8       22.13       49.84     16.87 o 
   8   6   8        4.64       23.34     22.03 o 
   9   6   8       27.40       41.02     23.47 o 
  10   6   8        2.61       64.52     38.28 o 
 -13   7   8        6.54       15.05     21.31 o 
 -12   7   8       46.75       49.96     33.64 o 
 -11   7   8      115.07      156.88     28.13 o 
 -10   7   8       27.86        9.83     17.08 o 
  -9   7   8        4.98       29.32     17.84 o 
  -8   7   8       86.18       70.29     21.14 o 
  -7   7   8      173.98      158.44     24.96 o 
  -6   7   8      586.84      484.61     40.62 o 
  -5   7   8      495.85      524.09     42.37 o 
  -4   7   8      336.03      364.30     35.54 o 
  -3   7   8        0.90        2.74     18.25 o 
  -2   7   8      116.64      118.98     37.52 o 
  -1   7   8      197.34      187.78     26.50 o 
   0   7   8      237.43      291.33     67.98 o 
   1   7   8      245.79      164.10     25.62 o 
   2   7   8      102.01      106.27     22.37 o 
   3   7   8        0.82       -0.78     17.33 o 
   4   7   8      180.64      177.39     27.07 o 
   5   7   8       72.42       46.70     16.83 o 
   6   7   8       43.28       36.29     18.15 o 
   7   7   8      143.32      128.90     27.43 o 
   8   7   8       18.96       21.16     20.61 o 
   9   7   8      123.96      202.72     49.52 o 
 -11   8   8      111.24       99.95     26.22 o 
 -10   8   8       31.01       31.71     20.81 o 
  -9   8   8       87.11       75.27     23.26 o 
  -8   8   8      119.02      157.89     74.14 o 
  -7   8   8       33.32       68.85     21.72 o 
  -6   8   8       44.52       38.79     19.60 o 
  -5   8   8       64.20       59.03     21.37 o 
  -4   8   8      173.13      210.77     30.32 o 
  -3   8   8      171.50      147.50     51.92 o 
  -2   8   8      163.68      186.62     28.25 o 
  -1   8   8       50.73       72.28     21.64 o 
   0   8   8      399.90      390.31     38.31 o 
   1   8   8      132.10      143.37     26.23 o 
   2   8   8       57.54       89.57     22.95 o 
   3   8   8      221.57      188.22     30.40 o 
   4   8   8        3.67       20.66     18.18 o 
   5   8   8      115.31      117.01     26.43 o 
   6   8   8       33.52       -3.88     25.92 o 
   7   8   8       45.16       73.08     52.66 o 
  -9   9   8       18.62       28.23     40.88 o 
  -8   9   8      355.43      332.44     38.68 o 
  -7   9   8      106.82       98.97     24.86 o 
  -6   9   8       33.79       25.50     19.67 o 
  -5   9   8      209.15      205.02     36.26 o 
  -4   9   8       12.89        3.63     17.19 o 
  -3   9   8       58.34       28.74     32.54 o 
  -2   9   8       89.33      108.75     25.06 o 
  -1   9   8      168.49      155.49     28.59 o 
   0   9   8      165.00      169.70     29.71 o 
   1   9   8       65.46       28.19     19.97 o 
   2   9   8      116.08      104.05     25.32 o 
   3   9   8       13.86       28.88     20.10 o 
   4   9   8       84.04       15.69     24.44 o 
   5   9   8      100.06       72.87     26.01 o 
  -5  10   8       58.24       36.90     36.38 o 
  -4  10   8       65.36       80.06     26.58 o 
  -3  10   8       64.07       83.79     39.16 o 
  -2  10   8       10.56       24.45     21.64 o 
  -1  10   8       26.96       11.35     19.98 o 
   0  10   8       76.58       94.70     26.33 o 
   1  10   8      124.59       72.04     25.96 o 
  -8  -9   9        8.44       -4.87     20.24 o 
  -7  -9   9       55.09       31.59     23.76 o 
  -6  -9   9       38.56       30.16     36.44 o 
  -5  -9   9       14.41       35.92     22.57 o 
  -4  -9   9       30.98       11.89     20.68 o 
  -3  -9   9       62.16       37.14     22.81 o 
  -2  -9   9       75.35       52.48     24.68 o 
  -1  -9   9       25.67        0.51     21.38 o 
   0  -9   9       54.20       31.97     24.22 o 
   1  -9   9        0.10      -14.24     31.08 o 
   2  -9   9       90.96      136.96     43.72 o 
   3  -9   9      166.18      262.68     54.72 o 
 -11  -8   9      105.32      114.29     26.83 o 
 -10  -8   9       22.78       27.36     20.38 o 
  -9  -8   9       33.56       47.90     21.75 o 
  -8  -8   9      177.53      137.40     29.69 o 
  -7  -8   9       49.23       24.67     34.08 o 
  -6  -8   9       59.11       52.61     31.56 o 
  -5  -8   9      197.08       92.53     24.32 o 
  -4  -8   9      242.14      225.28     31.47 o 
  -3  -8   9      230.49      171.58     28.76 o 
  -2  -8   9       53.85       73.31     24.58 o 
  -1  -8   9       77.88       78.40     23.39 o 
   0  -8   9       78.00       96.94     25.64 o 
   1  -8   9        7.58       21.91     21.44 o 
   2  -8   9       10.42      126.20     40.07 o 
   3  -8   9        8.13       34.85     33.05 o 
   4  -8   9      123.82      188.81     44.52 o 
   5  -8   9       30.83       68.88     38.56 o 
 -13  -7   9      129.81       89.20     36.65 o 
 -12  -7   9      140.22       52.59     22.42 o 
 -11  -7   9       11.85       10.11     19.61 o 
 -10  -7   9       95.81       80.96     23.11 o 
  -9  -7   9       60.92       70.83     21.70 o 
  -8  -7   9      266.03      160.75     26.68 o 
  -7  -7   9       81.45      112.03     23.21 o 
  -6  -7   9      157.21      116.16     24.17 o 
  -5  -7   9       84.47      156.57     26.09 o 
  -4  -7   9       79.36       56.77     20.90 o 
  -3  -7   9      309.36      271.33     32.32 o 
  -2  -7   9      101.42       79.18     25.30 o 
  -1  -7   9       62.49       48.72     36.84 o 
   0  -7   9     1006.04      895.47     81.40 o 
   1  -7   9      109.84       98.95     24.83 o 
   2  -7   9        0.68       31.69     29.60 o 
   3  -7   9      157.73      148.48     38.72 o 
   4  -7   9      169.40      164.92     26.27 o 
   5  -7   9      148.50      239.98     59.52 o 
   6  -7   9       25.17       30.81     20.25 o 
   7  -7   9       17.94       29.96     27.84 o 
   8  -7   9       13.05      -20.04     26.40 o 
 -14  -6   9       23.05       12.53     29.04 o 
 -13  -6   9       26.59       21.08     27.96 o 
 -12  -6   9      147.59      135.74     25.16 o 
 -11  -6   9      127.68      115.04     23.72 o 
 -10  -6   9       96.85       72.73     21.02 o 
  -9  -6   9      282.92      288.41     42.57 o 
  -8  -6   9       46.72       22.23     38.16 o 
  -7  -6   9       54.41       37.74     26.92 o 
  -6  -6   9      265.31      235.31     42.74 o 
  -5  -6   9      195.68      216.23     48.02 o 
  -4  -6   9      152.74      134.39     23.87 o 
  -3  -6   9      181.32      137.92     23.20 o 
  -2  -6   9       22.43       77.96     38.50 o 
  -1  -6   9       19.96       18.80     16.05 o 
   0  -6   9      143.01      129.34     23.81 o 
   1  -6   9      289.77      290.52     41.33 o 
   2  -6   9       17.11       65.96     17.86 o 
   3  -6   9      559.79      528.98     40.91 o 
   4  -6   9      157.74      234.39     28.00 o 
   5  -6   9      353.23      447.38     39.11 o 
   6  -6   9       27.89        2.74     16.41 o 
   7  -6   9      176.95      192.76     40.88 o 
   8  -6   9       33.30       31.96     29.16 o 
   9  -6   9       12.90       40.88     30.12 o 
 -15  -5   9       25.88       37.92     30.64 o 
 -14  -5   9       93.82       57.28     30.44 o 
 -13  -5   9        6.38       30.27     19.05 o 
 -12  -5   9      206.64      206.65     27.53 o 
 -11  -5   9       20.68       18.85     37.41 o 
 -10  -5   9       73.44       77.48     19.15 o 
  -9  -5   9       82.74       88.01     19.33 o 
  -8  -5   9      575.82      509.01     37.98 o 
  -7  -5   9      392.43      342.77     32.20 o 
  -6  -5   9       46.75       57.67     17.84 o 
  -5  -5   9       10.18       24.41     32.92 o 
  -4  -5   9       25.22       -0.65     13.82 o 
  -3  -5   9      124.28      149.06     29.04 o 
  -2  -5   9      112.92      154.53     22.97 o 
  -1  -5   9      340.88      322.09     23.01 o 
   0  -5   9     1836.30     1706.82     71.66 o 
   1  -5   9      295.74      316.33     28.02 o 
   2  -5   9       90.32      152.89     25.82 o 
   3  -5   9      389.84      400.90     33.32 o 
   4  -5   9      149.32      160.54     23.32 o 
   5  -5   9      107.21      156.55     23.85 o 
   6  -5   9       83.74       87.62     20.79 o 
   7  -5   9      126.39      119.43     35.08 o 
   8  -5   9       60.41       64.96     28.89 o 
   9  -5   9       48.80       47.24     32.44 o 
  10  -5   9       20.08      -17.04     26.56 o 
 -16  -4   9      113.33      114.45     37.76 o 
 -15  -4   9       88.13       89.81     33.92 o 
 -14  -4   9      118.36       98.96     42.58 o 
 -13  -4   9      153.08      107.70     23.07 o 
 -12  -4   9      513.15      376.13     34.80 o 
 -11  -4   9      111.37      123.91     22.54 o 
 -10  -4   9      202.09      191.68     25.20 o 
  -9  -4   9       69.16      127.55     40.70 o 
  -8  -4   9      571.51      458.56     38.46 o 
  -7  -4   9      395.03      346.54     30.92 o 
  -6  -4   9       85.39       52.61     16.59 o 
  -5  -4   9       17.71        5.77     33.66 o 
  -4  -4   9      265.32      238.20     18.10 o 
  -3  -4   9       61.78       34.05     18.04 o 
  -2  -4   9      223.65      287.71     30.49 o 
  -1  -4   9       19.57       13.87      9.62 o 
   0  -4   9      115.59      137.00     18.26 o 
   1  -4   9       36.43       40.00     14.08 o 
   2  -4   9      408.77      623.70     38.96 o 
   3  -4   9      233.38      199.63     23.83 o 
   4  -4   9      113.51      112.43     19.73 o 
   5  -4   9      128.34      120.69     19.54 o 
   6  -4   9       11.63       15.02     12.49 o 
   7  -4   9      161.02      160.06     24.79 o 
   8  -4   9      182.81      172.91     26.97 o 
   9  -4   9       68.93       82.00     28.46 o 
  10  -4   9      192.39      224.97     33.22 o 
  11  -4   9       73.95       50.24     34.85 o 
 -16  -3   9       56.37       38.00     29.32 o 
 -15  -3   9      143.53      143.20     37.28 o 
 -14  -3   9      145.76      160.35     25.99 o 
 -13  -3   9      545.02      493.79     40.24 o 
 -12  -3   9      231.27      177.19     31.34 o 
 -11  -3   9      260.57      222.90     41.50 o 
 -10  -3   9       80.13       87.65     18.37 o 
  -9  -3   9       35.75       65.00     17.15 o 
  -8  -3   9       53.21       46.70     16.35 o 
  -7  -3   9      991.25      892.52     50.32 o 
  -6  -3   9       34.28       40.08     19.88 o 
  -5  -3   9      156.88      210.20     25.27 o 
  -4  -3   9      634.74      547.52     27.35 o 
  -3  -3   9      127.79      162.57     39.24 o 
  -2  -3   9      154.46      162.45     15.41 o 
  -1  -3   9      153.46      184.40     16.49 o 
   0  -3   9      280.08      262.84     23.59 o 
   1  -3   9      271.99      304.95     26.52 o 
   2  -3   9      364.65      496.20     47.22 o 
   3  -3   9      513.26      544.74     43.43 o 
   4  -3   9      481.97      455.20     33.32 o 
   5  -3   9       45.72       45.49     15.77 o 
   6  -3   9      141.20      172.08     41.08 o 
   7  -3   9       48.69       22.32     26.76 o 
   8  -3   9       22.18       29.72     24.88 o 
   9  -3   9      143.36      232.74     30.50 o 
  10  -3   9       95.59      119.98     26.98 o 
  11  -3   9       84.12       51.85     26.37 o 
 -17  -2   9       14.22       45.28     33.35 o 
 -16  -2   9        3.61       24.60     27.96 o 
 -15  -2   9       99.44      120.46     23.48 o 
 -14  -2   9      149.80      192.25     26.41 o 
 -13  -2   9       45.34       33.12     16.55 o 
 -12  -2   9      212.54      192.73     24.98 o 
 -11  -2   9       97.98      119.28     20.15 o 
 -10  -2   9      361.41      325.23     29.59 o 
  -9  -2   9      173.62      201.82     22.72 o 
  -8  -2   9     1828.08     1518.19     75.24 o 
  -7  -2   9      498.59      496.99     32.89 o 
  -6  -2   9      581.55      560.01     34.88 o 
  -5  -2   9      342.82      446.67     29.96 o 
  -4  -2   9      616.22      641.09     82.55 o 
  -3  -2   9       22.95       40.52     12.26 o 
  -2  -2   9      188.32      198.61     16.73 o 
  -1  -2   9      600.79      527.41     26.60 o 
   0  -2   9      369.99      384.68     27.77 o 
   1  -2   9     1913.48     1659.44     78.45 o 
   2  -2   9      383.71      486.76     31.81 o 
   3  -2   9      656.41      624.60     37.84 o 
   4  -2   9      122.00      133.01     20.06 o 
   5  -2   9      673.86      777.10     45.15 o 
   6  -2   9      150.55      140.28     33.68 o 
   7  -2   9      186.07      170.76     36.76 o 
   8  -2   9      108.09       90.24     32.68 o 
   9  -2   9      159.83      214.28     41.32 o 
  10  -2   9       94.24       82.52     35.36 o 
  11  -2   9       64.73       38.40     28.96 o 
  12  -2   9       16.68        3.84     32.49 o 
 -17  -1   9      137.46      150.04     42.20 o 
 -16  -1   9       82.96       97.56     33.84 o 
 -15  -1   9       75.66       93.31     21.59 o 
 -14  -1   9      105.75       95.76     20.58 o 
 -13  -1   9       50.71       46.43     17.60 o 
 -12  -1   9      195.76      217.75     45.66 o 
 -11  -1   9      230.08      196.68     23.70 o 
 -10  -1   9      535.61      544.25     36.09 o 
  -9  -1   9      755.36      711.41     42.03 o 
  -8  -1   9      701.85      634.88     38.01 o 
  -7  -1   9      439.44      382.51     27.98 o 
  -6  -1   9     1146.10      993.53     51.14 o 
  -5  -1   9      267.76      372.37     19.30 o 
  -4  -1   9       31.79       27.26      7.34 o 
  -3  -1   9      252.10      278.43     16.56 o 
  -1  -1   9     1379.16     1262.01     61.64 o 
   0  -1   9      394.27      390.77     27.69 o 
   1  -1   9      610.05      555.45     41.40 o 
   2  -1   9       81.67      168.69     30.02 o 
   3  -1   9      666.86      697.09     57.82 o 
   4  -1   9      144.33      166.18     19.81 o 
   5  -1   9      178.70      480.73     41.92 o 
   6  -1   9       94.65       98.24     31.12 o 
   7  -1   9      248.23      233.00     40.80 o 
   8  -1   9       89.35       60.56     28.48 o 
   9  -1   9      193.84      169.56     38.51 o 
  10  -1   9        0.41       23.44     27.52 o 
  11  -1   9      185.67      213.32     46.79 o 
  12  -1   9      145.14       65.12     38.48 o 
 -16   0   9      211.59      211.35     29.51 o 
 -15   0   9        2.11       11.05     17.30 o 
 -14   0   9      217.97      270.94     24.70 o 
 -13   0   9      203.85      215.25     22.09 o 
 -12   0   9      703.63      729.53     45.23 o 
 -11   0   9      342.15      354.13     31.00 o 
 -10   0   9       38.91       48.67     18.94 o 
  -9   0   9        7.33        0.30     12.07 o 
  -8   0   9     2645.11     2540.96    115.62 o 
  -7   0   9      331.49      341.45     20.06 o 
  -6   0   9     1975.19     1812.91     68.57 o 
  -5   0   9       71.26      161.27     16.39 o 
  -4   0   9     3138.72     2856.01    103.15 o 
  -3   0   9        0.68       15.61      7.90 o 
  -2   0   9      538.27      526.90     34.50 o 
  -1   0   9      390.78      337.00     32.79 o 
   0   0   9     2508.36     2266.17     84.09 o 
   1   0   9      516.24      455.62     24.17 o 
   2   0   9      230.42      294.78     21.20 o 
   3   0   9      470.55      472.49     24.79 o 
   4   0   9        7.98       15.23      9.12 o 
   5   0   9      364.12      389.12     47.52 o 
   6   0   9       10.56      -10.76     20.16 o 
   7   0   9      155.02      153.96     35.72 o 
   8   0   9       42.45       15.04     27.56 o 
   9   0   9       62.80       31.52     30.99 o 
  10   0   9       69.46      125.52     36.71 o 
  11   0   9        5.46       32.00     33.20 o 
  12   0   9       94.96      135.09     42.84 o 
 -16   1   9       82.54      147.05     28.09 o 
 -15   1   9       73.72       52.61     24.56 o 
 -14   1   9      102.54      104.81     23.94 o 
 -13   1   9       50.64       34.56     27.74 o 
 -12   1   9      192.58      171.64     23.78 o 
 -11   1   9      236.61      264.93     26.93 o 
 -10   1   9      548.49      625.96     38.94 o 
  -9   1   9      738.22      687.52     32.79 o 
  -8   1   9      673.17      632.52     30.19 o 
  -7   1   9      432.89      440.79     24.21 o 
  -6   1   9     1141.86     1065.35     43.03 o 
  -5   1   9      266.03      376.14     18.11 o 
  -4   1   9       32.36       26.31      7.26 o 
  -3   1   9      254.86      322.45     20.39 o 
  -1   1   9     1395.13     1234.79     60.99 o 
   0   1   9      388.80      308.57     31.12 o 
   1   1   9      584.49      487.57     25.20 o 
   2   1   9       79.29      134.08     24.60 o 
   3   1   9      660.74      673.91     31.19 o 
   4   1   9      146.14      134.31     20.56 o 
   5   1   9      178.71      459.36     40.48 o 
   6   1   9       92.31       11.40     24.00 o 
   7   1   9      245.78      311.08     45.64 o 
   8   1   9       90.51       58.76     31.12 o 
   9   1   9      190.56      172.60     40.92 o 
  10   1   9        0.35       -0.76     27.76 o 
  11   1   9      183.98      155.41     41.92 o 
  12   1   9      144.72      163.69     45.44 o 
 -17   2   9       15.53       43.64     23.48 o 
 -16   2   9        3.50        9.63     20.06 o 
 -15   2   9      101.15       98.54     24.40 o 
 -14   2   9      151.00      152.05     46.54 o 
 -13   2   9       45.73       58.28     30.12 o 
 -12   2   9      217.89      193.77     38.88 o 
 -11   2   9       93.41      117.49     31.49 o 
 -10   2   9      368.47      278.97     27.40 o 
  -9   2   9      175.93      225.89     24.43 o 
  -8   2   9     1817.01     1670.64     91.18 o 
  -7   2   9      494.47      495.75     27.89 o 
  -6   2   9      593.08      597.54     30.36 o 
  -5   2   9      346.18      523.67     27.46 o 
  -4   2   9      619.46      699.20     33.02 o 
  -3   2   9       23.98       27.46     11.65 o 
  -2   2   9      186.13      226.35     17.58 o 
  -1   2   9      596.79      562.85     27.74 o 
   0   2   9      369.11      365.93     26.89 o 
   1   2   9     1931.05     1748.74    113.52 o 
   2   2   9      379.01      477.31     25.20 o 
   3   2   9      630.79      619.18     29.50 o 
   4   2   9      123.24      122.16     19.74 o 
   5   2   9      686.55      775.24     45.24 o 
   6   2   9      150.89      130.56     34.32 o 
   7   2   9      192.13      167.62     26.84 o 
   8   2   9      107.84       85.93     22.83 o 
   9   2   9      160.46      200.76     29.56 o 
  10   2   9       95.84      110.23     26.58 o 
  11   2   9       64.09       65.09     28.24 o 
  12   2   9       16.23       11.58     23.50 o 
 -16   3   9       56.64       70.03     26.79 o 
 -15   3   9      143.47      135.57     28.80 o 
 -14   3   9      147.21      143.64     28.55 o 
 -11   3   9      268.92      263.36     38.92 o 
 -10   3   9       79.59      120.65     28.36 o 
  -9   3   9       31.78       41.17     14.38 o 
  -8   3   9       50.23       26.27     13.98 o 
  -7   3   9      976.04      910.99     57.20 o 
  -6   3   9       35.71       35.61     13.67 o 
  -5   3   9      156.19      182.53     35.52 o 
  -4   3   9      628.86      578.49     36.66 o 
  -3   3   9      130.21      151.58     19.23 o 
  -2   3   9      145.74      193.18     26.52 o 
  -1   3   9      155.43      174.93     16.72 o 
   0   3   9      279.32      273.98     24.62 o 
   1   3   9      261.10      301.84     36.18 o 
   3   3   9      531.19      485.27     34.78 o 
   4   3   9      486.08      475.61     38.77 o 
   5   3   9       51.40       51.98     14.13 o 
   6   3   9      143.33      111.40     20.94 o 
   7   3   9       48.61       10.53     18.88 o 
   8   3   9       22.11       -2.47     23.20 o 
   9   3   9      142.63      218.33     31.32 o 
  10   3   9       93.73      137.68     27.88 o 
  11   3   9       84.78       61.56     27.22 o 
 -16   4   9      112.92      133.48     43.32 o 
 -15   4   9       83.79      108.08     41.36 o 
 -14   4   9      118.30       99.28     40.44 o 
 -12   4   9      518.29      526.85     58.52 o 
 -11   4   9      113.22      148.86     23.71 o 
 -10   4   9      204.49      205.05     26.27 o 
  -9   4   9       69.13      168.71     23.77 o 
  -8   4   9      571.57      527.22     37.74 o 
  -7   4   9      396.49      353.14     31.09 o 
  -6   4   9       92.26       97.18     18.88 o 
  -5   4   9       18.43       28.49     13.88 o 
  -4   4   9      266.12      246.14     25.43 o 
  -3   4   9       58.60       67.68     15.69 o 
  -2   4   9      219.11      303.36     41.38 o 
  -1   4   9       21.38       27.03     13.52 o 
   0   4   9      112.80      127.85     30.78 o 
   1   4   9       35.50        7.80     17.08 o 
   2   4   9      407.61      606.23     36.83 o 
   3   4   9      227.97      230.64     27.26 o 
   4   4   9      114.42      123.44     17.52 o 
   5   4   9      123.68      126.59     18.22 o 
   6   4   9       14.52        5.17     12.88 o 
   7   4   9      164.68      181.74     28.47 o 
   8   4   9      181.42      143.84     27.61 o 
   9   4   9       66.76      103.20     26.69 o 
  10   4   9      192.03      181.43     32.39 o 
  11   4   9       73.21       94.23     29.17 o 
 -15   5   9       24.66       -8.93     30.99 o 
 -14   5   9       94.14      125.80     46.08 o 
 -12   5   9      202.52      199.37     46.36 o 
 -11   5   9       20.02       29.44     17.38 o 
 -10   5   9       82.72      120.98     30.92 o 
  -9   5   9       85.49       60.66     18.39 o 
  -8   5   9      571.37      534.71    133.26 o 
  -7   5   9      385.22      383.16     34.08 o 
  -6   5   9       45.67       45.29     16.63 o 
  -5   5   9        8.94       37.94     15.35 o 
  -4   5   9       22.88       27.93     21.42 o 
  -3   5   9      125.65      135.62     28.13 o 
  -2   5   9      109.14      108.03     20.08 o 
  -1   5   9      343.31      318.82     30.36 o 
   0   5   9     1839.93     1692.23     86.56 o 
   1   5   9      291.31      332.03     45.12 o 
   2   5   9      100.92      101.21     25.98 o 
   3   5   9      401.15      357.15     76.68 o 
   4   5   9      143.26      141.64     19.53 o 
   5   5   9      114.04      158.81     20.24 o 
   6   5   9       86.65       77.53     17.92 o 
   7   5   9      125.11      119.72     24.62 o 
   8   5   9       59.20       19.11     22.66 o 
   9   5   9       50.85       51.59     24.83 o 
  10   5   9       19.64       42.95     25.88 o 
 -14   6   9       23.55       66.16     41.32 o 
 -13   6   9       27.60       25.48     29.44 o 
 -12   6   9      148.81      148.53     37.82 o 
 -11   6   9      131.03      127.62     25.52 o 
 -10   6   9       92.63       90.36     22.27 o 
  -9   6   9      289.33      324.32     34.03 o 
  -8   6   9       46.47       39.80     19.58 o 
  -7   6   9       56.72       65.31     19.00 o 
  -6   6   9      265.54      280.49     35.85 o 
  -5   6   9      195.65      292.91     40.88 o 
  -4   6   9      154.55      113.80     21.23 o 
  -3   6   9      179.33      150.60     23.38 o 
  -2   6   9       19.86       54.61     22.17 o 
  -1   6   9       18.66       29.46     15.81 o 
   0   6   9      144.35      132.03     30.28 o 
   1   6   9      290.48      300.44     31.54 o 
   2   6   9       16.62       52.25     17.21 o 
   3   6   9      556.46      518.90     48.09 o 
   4   6   9      158.37      162.27     21.39 o 
   5   6   9      351.44      416.31     31.46 o 
   6   6   9       29.13        6.93     12.99 o 
   7   6   9      180.24      172.45     23.41 o 
   8   6   9       33.75       36.40     24.77 o 
   9   6   9       12.31        1.35     26.10 o 
 -13   7   9      130.71       87.11     27.37 o 
 -12   7   9      141.95      155.48     29.22 o 
 -11   7   9       13.13       16.05     19.81 o 
 -10   7   9       96.12      112.86     25.65 o 
  -9   7   9       58.93       73.50     27.83 o 
  -8   7   9      271.22      233.32     30.89 o 
  -7   7   9       79.58      116.52     42.72 o 
  -6   7   9      150.97      118.62     23.42 o 
  -5   7   9       87.97      141.71     24.24 o 
  -4   7   9       80.40       76.58     21.06 o 
  -3   7   9      308.96      306.10     48.35 o 
  -2   7   9       99.20      124.53     41.52 o 
  -1   7   9       68.02       68.85     20.38 o 
   0   7   9     1009.11      857.64     55.28 o 
   1   7   9      103.68      121.70     54.10 o 
   2   7   9        0.92       30.89     17.23 o 
   3   7   9      157.54      195.52     29.16 o 
   4   7   9      163.96      173.43     23.01 o 
   5   7   9      154.40      317.53     29.09 o 
   6   7   9       26.55        3.96     17.17 o 
   7   7   9       15.74        2.02     14.22 o 
   8   7   9       12.77       66.72     40.80 o 
 -11   8   9      103.34      121.71     29.03 o 
 -10   8   9       23.12       72.17     24.08 o 
  -9   8   9       32.92       31.75     33.44 o 
  -8   8   9      174.14      141.81     34.96 o 
  -7   8   9       48.23       53.65     31.12 o 
  -6   8   9       60.34       73.48     21.76 o 
  -5   8   9      199.65      187.45     29.52 o 
  -4   8   9      241.44      234.58     32.51 o 
  -3   8   9      228.31      228.25     31.77 o 
  -2   8   9       51.80       51.20     21.69 o 
  -1   8   9       77.94       61.36     21.62 o 
   0   8   9       79.07       95.46     31.64 o 
   1   8   9        7.34       18.79     18.59 o 
   2   8   9       10.46       57.87     29.40 o 
   3   8   9        8.66        8.50     18.02 o 
   4   8   9      124.85       96.77     20.61 o 
   5   8   9       28.32       22.91     19.68 o 
   6   8   9       68.41       40.04     32.12 o 
  -8   9   9        8.29       22.64     21.38 o 
  -7   9   9       53.59       64.16     23.69 o 
  -6   9   9       39.47       36.18     29.06 o 
  -5   9   9       14.87        7.65     18.23 o 
  -4   9   9       31.22       25.54     20.21 o 
  -3   9   9       63.12       80.99     25.03 o 
  -2   9   9       73.18       88.41     25.68 o 
  -1   9   9       23.49       14.65     18.93 o 
   0   9   9       54.32       43.66     21.22 o 
   1   9   9        0.17       -0.80     18.40 o 
   2   9   9       92.48       73.27     24.97 o 
   3   9   9      163.07      109.99     38.64 o 
  -7  -9  10      286.39      249.70     35.52 o 
  -6  -9  10      116.46       65.62     24.72 o 
  -5  -9  10      162.77      147.67     45.88 o 
  -4  -9  10       17.33        5.52     21.08 o 
  -3  -9  10       63.70       59.59     24.50 o 
  -2  -9  10       10.33       20.00     23.74 o 
  -1  -9  10       41.32       23.07     25.83 o 
   0  -9  10       56.95       55.47     26.37 o 
   1  -9  10      113.54      114.13     43.93 o 
 -10  -8  10       42.72        9.67     19.62 o 
  -9  -8  10       38.41       23.64     19.98 o 
  -8  -8  10       68.44       59.30     22.69 o 
  -7  -8  10       43.29        8.64     19.39 o 
  -6  -8  10      134.72      119.80     26.58 o 
  -5  -8  10        8.52       23.11     19.31 o 
  -4  -8  10      218.51      158.72     27.50 o 
  -3  -8  10       50.05       51.85     28.13 o 
  -2  -8  10      270.63      225.26     63.06 o 
  -1  -8  10       55.73       65.82     40.16 o 
   0  -8  10      102.51       98.69     50.58 o 
   1  -8  10      166.96      201.76     46.48 o 
   2  -8  10        0.00       -7.56     32.12 o 
   3  -8  10       18.99       79.36     37.72 o 
   4  -8  10       67.67       24.00     33.84 o 
   5  -8  10      182.98      217.48     51.12 o 
 -12  -7  10      125.53       87.49     38.66 o 
 -11  -7  10       53.96       60.66     38.80 o 
 -10  -7  10        3.10       28.86     19.78 o 
  -9  -7  10       62.21       33.59     19.48 o 
  -8  -7  10      131.60       80.65     26.08 o 
  -7  -7  10      355.91      305.82     34.46 o 
  -6  -7  10      313.80      263.64     37.50 o 
  -5  -7  10      197.73      135.34     25.97 o 
  -4  -7  10       32.34        5.24     36.91 o 
  -3  -7  10      229.57      244.51     31.69 o 
  -2  -7  10      140.06      128.25     26.38 o 
  -1  -7  10        4.17        2.01     17.24 o 
   0  -7  10       54.94       38.05     21.14 o 
   1  -7  10       41.97        6.60     29.48 o 
   2  -7  10       55.70       44.28     32.04 o 
   3  -7  10       69.17      121.32     38.44 o 
   4  -7  10       74.23       93.84     37.20 o 
   5  -7  10      172.71      228.14     53.12 o 
   6  -7  10       82.68       87.43     25.78 o 
   7  -7  10       85.81       83.80     34.16 o 
 -13  -6  10       79.58       62.82     22.91 o 
 -12  -6  10       86.49      100.19     34.96 o 
 -11  -6  10       50.28       34.91     19.16 o 
 -10  -6  10       42.78       36.60     18.58 o 
  -9  -6  10      145.93      100.66     21.88 o 
  -8  -6  10        4.38      -20.45     14.31 o 
  -7  -6  10      223.59      164.83     25.53 o 
  -6  -6  10      127.25       86.25     21.64 o 
  -5  -6  10      174.96      226.30     28.96 o 
  -4  -6  10       21.54       13.03     17.10 o 
  -3  -6  10      367.05      374.68     46.60 o 
  -2  -6  10      144.71      101.45     21.91 o 
  -1  -6  10      339.47      272.19     33.46 o 
   0  -6  10       27.68       23.26     18.35 o 
   1  -6  10      382.87      334.96     48.60 o 
   2  -6  10       11.11       84.75     19.67 o 
   3  -6  10      218.74      286.82     30.63 o 
   4  -6  10       53.56      103.58     22.61 o 
   5  -6  10       35.73       76.22     21.69 o 
   6  -6  10       66.58       60.65     21.01 o 
   7  -6  10       43.18       24.32     28.80 o 
   8  -6  10       60.53       36.60     30.84 o 
 -15  -5  10       46.17       15.92     31.04 o 
 -14  -5  10      102.99       70.26     22.67 o 
 -13  -5  10       58.91       26.38     19.05 o 
 -12  -5  10      157.17      126.34     23.97 o 
 -11  -5  10      131.32      109.67     23.22 o 
 -10  -5  10       43.74       74.34     20.51 o 
  -9  -5  10      447.92      338.22     32.92 o 
  -8  -5  10      353.55      279.49     30.13 o 
  -7  -5  10      222.58      164.25     24.40 o 
  -6  -5  10      126.30      148.96     33.66 o 
  -5  -5  10      130.56      139.64     30.40 o 
  -4  -5  10      102.27       98.08     23.98 o 
  -3  -5  10      524.70      423.73     35.82 o 
  -2  -5  10       48.75       16.12     17.42 o 
  -1  -5  10       10.37        7.84     11.03 o 
   0  -5  10      216.39      217.45     20.71 o 
   1  -5  10      215.24      153.15     31.99 o 
   2  -5  10       34.92       49.48     16.15 o 
   3  -5  10      394.10      455.85     36.94 o 
   4  -5  10       56.20       67.67     18.15 o 
   5  -5  10       15.65       35.68     29.98 o 
   6  -5  10       24.97        9.40     24.60 o 
   7  -5  10      140.56      162.88     40.20 o 
   8  -5  10       24.56       33.64     31.24 o 
   9  -5  10       34.60       36.80     31.64 o 
 -15  -4  10       48.01       36.96     29.40 o 
 -14  -4  10       66.78       54.34     21.89 o 
 -13  -4  10       46.30       29.45     25.66 o 
 -12  -4  10      128.63       85.37     22.05 o 
 -11  -4  10       25.57       28.99     16.65 o 
 -10  -4  10       66.18       55.27     18.50 o 
  -9  -4  10      218.53      160.95     24.32 o 
  -8  -4  10      144.24      107.56     20.68 o 
  -7  -4  10      193.40      170.50     23.85 o 
  -6  -4  10      362.30      321.43     30.62 o 
  -5  -4  10       38.74      150.54     21.73 o 
  -4  -4  10      606.22      489.14     35.21 o 
  -3  -4  10      564.04      594.19     30.05 o 
  -2  -4  10      620.17      621.53     31.49 o 
  -1  -4  10       19.87        2.86     11.15 o 
   0  -4  10      246.75      240.23     20.97 o 
   1  -4  10      127.72      129.34     20.52 o 
   2  -4  10       22.81       66.54     16.92 o 
   3  -4  10       64.74       70.55     18.08 o 
   4  -4  10      186.43      238.58     59.60 o 
   5  -4  10       15.05       52.67     18.08 o 
   6  -4  10      114.56      126.00     34.35 o 
   7  -4  10       24.03       38.36     28.68 o 
   8  -4  10       54.78       49.65     30.92 o 
   9  -4  10       39.59       45.28     31.04 o 
  10  -4  10       12.79        3.32     31.84 o 
 -16  -3  10        3.15       11.20     28.48 o 
 -15  -3  10      222.53      171.66     27.97 o 
 -14  -3  10       33.96        7.78     17.30 o 
 -13  -3  10      124.08       81.13     21.39 o 
 -12  -3  10      423.33      360.75     34.05 o 
 -11  -3  10        2.03       23.56     16.06 o 
 -10  -3  10      306.15      263.77     28.26 o 
  -9  -3  10      200.26      210.42     25.08 o 
  -8  -3  10      722.06      661.12     42.20 o 
  -7  -3  10      480.52      431.53     34.28 o 
  -6  -3  10      124.35      113.23     19.28 o 
  -5  -3  10       13.90      130.00     24.58 o 
  -4  -3  10      262.30      218.34     18.37 o 
  -3  -3  10       38.98       55.62     17.82 o 
  -2  -3  10      270.66      271.68     20.34 o 
  -1  -3  10      292.56      281.43     21.15 o 
   0  -3  10      145.76      141.60     19.98 o 
   1  -3  10      869.44      723.67     42.70 o 
   2  -3  10      567.32      554.01     41.80 o 
   3  -3  10      416.41      454.16     71.20 o 
   4  -3  10      728.49      668.18     42.35 o 
   5  -3  10       93.71      237.24     26.31 o 
   6  -3  10       25.32       27.16     25.24 o 
   7  -3  10       72.31       98.16     34.44 o 
   8  -3  10       17.39       55.68     31.32 o 
   9  -3  10       10.56      107.28     34.48 o 
  10  -3  10        5.65       -0.72     21.52 o 
 -16  -2  10        9.48       93.40     34.05 o 
 -15  -2  10      106.28       78.16     21.91 o 
 -14  -2  10      164.95       90.07     21.90 o 
 -13  -2  10      122.09      120.56     22.42 o 
 -12  -2  10      524.83      465.41     71.78 o 
 -11  -2  10      204.83      171.14     23.47 o 
 -10  -2  10      495.38      494.54     35.04 o 
  -9  -2  10      432.04      700.80     43.20 o 
  -8  -2  10      621.30      595.06     38.21 o 
  -7  -2  10      430.36      405.38     30.99 o 
  -6  -2  10       99.99       81.70     17.24 o 
  -5  -2  10       97.89      250.73     49.74 o 
  -4  -2  10      693.65      688.28     40.64 o 
  -2  -2  10      366.00      449.59     24.72 o 
  -1  -2  10      110.44      206.99     49.82 o 
   0  -2  10      159.97      173.26     20.61 o 
   1  -2  10      381.21      386.87     30.31 o 
   2  -2  10       42.98       78.88     16.82 o 
   3  -2  10     1744.82     1531.02     75.77 o 
   4  -2  10      201.09      216.77     24.55 o 
   5  -2  10      337.06      374.85     48.92 o 
   6  -2  10      152.97      100.69     32.00 o 
   7  -2  10      201.29      235.60     42.60 o 
   8  -2  10      248.39      166.88     38.76 o 
   9  -2  10       68.14       58.17     33.60 o 
  10  -2  10       55.59       63.13     35.56 o 
  11  -2  10      103.57      115.20     40.24 o 
 -16  -1  10       48.12       27.05     19.58 o 
 -15  -1  10      140.38      170.79     25.34 o 
 -14  -1  10       47.61       45.48     18.78 o 
 -13  -1  10      216.20      187.91     24.95 o 
 -12  -1  10      711.53      606.10     40.14 o 
 -11  -1  10      140.98      141.50     42.28 o 
 -10  -1  10       18.84       46.73     18.20 o 
  -9  -1  10        3.79        1.18     12.86 o 
  -8  -1  10      171.88      178.85     21.23 o 
  -7  -1  10     1716.52     1495.72     97.40 o 
  -6  -1  10      148.09      154.09     16.20 o 
  -5  -1  10      168.04      211.94     15.10 o 
  -4  -1  10      213.91      203.25     14.61 o 
  -3  -1  10      393.38      377.11     25.02 o 
  -2  -1  10      534.36      481.41     21.11 o 
  -1  -1  10       97.21      114.24     17.38 o 
   0  -1  10      556.49      482.44     32.04 o 
   1  -1  10     1015.41      921.39     49.79 o 
   2  -1  10      435.36      447.94     36.84 o 
   3  -1  10     1110.72     1071.57     56.64 o 
   4  -1  10      441.20      470.37     33.12 o 
   5  -1  10     1453.65     1570.69    115.36 o 
   6  -1  10       50.04       18.96     27.33 o 
   7  -1  10       86.07       93.60     33.40 o 
   8  -1  10       42.45       27.72     26.72 o 
   9  -1  10       23.50       74.88     32.16 o 
  10  -1  10       35.95       31.04     30.36 o 
  11  -1  10       29.01       33.20     34.44 o 
 -16   0  10      110.55      113.04     35.08 o 
 -15   0  10      146.25      203.12     39.96 o 
 -14   0  10      155.48      144.04     34.64 o 
 -13   0  10       46.64       42.23     24.26 o 
 -12   0  10       84.97       80.63     19.45 o 
 -11   0  10      760.52      748.24     45.59 o 
 -10   0  10      407.40      341.46     29.69 o 
  -9   0  10     1612.66     1528.07     75.67 o 
  -8   0  10      884.40      867.75     48.02 o 
  -7   0  10       23.99       21.61      9.46 o 
  -6   0  10      539.88      463.68     23.80 o 
  -5   0  10      165.56      200.65     17.96 o 
  -4   0  10       67.96       84.35     10.89 o 
  -3   0  10      108.49      129.49     19.18 o 
  -2   0  10      346.58      360.04     24.24 o 
  -1   0  10      470.96      470.13     42.04 o 
   0   0  10      419.63      370.79     28.89 o 
   1   0  10      489.51      442.37     30.96 o 
   2   0  10      529.93     1022.65     53.55 o 
   3   0  10      334.10      478.97     32.42 o 
   4   0  10       12.28       -5.84     22.61 o 
   5   0  10       14.50       68.28     26.40 o 
   6   0  10       62.46       64.00     29.28 o 
   7   0  10       44.67       85.96     33.60 o 
   8   0  10      367.59      286.88     49.76 o 
   9   0  10      126.04       58.76     34.76 o 
  10   0  10       86.39       88.32     37.36 o 
  11   0  10       35.35       23.76     33.24 o 
 -17   1  10       50.08       35.04     30.16 o 
 -16   1  10       49.77       49.15     30.48 o 
 -15   1  10      141.40      112.98     31.96 o 
 -14   1  10       50.02       41.09     21.60 o 
 -13   1  10      218.12      213.93     40.84 o 
 -12   1  10      713.07      604.73     61.40 o 
 -11   1  10      142.38      153.00     34.96 o 
 -10   1  10       20.57       41.64     23.72 o 
  -9   1  10        3.38        4.18     24.08 o 
  -8   1  10      170.04      198.52     21.94 o 
  -7   1  10     1722.14     1558.09     76.36 o 
  -6   1  10      155.67      185.30     20.13 o 
  -5   1  10      168.21      200.74     20.78 o 
  -4   1  10      211.93      202.42     20.40 o 
  -3   1  10      393.56      401.13     23.87 o 
  -2   1  10      542.92      537.10     27.30 o 
  -1   1  10       94.71       87.31     16.19 o 
   1   1  10     1023.28      817.33     36.85 o 
   2   1  10      438.69      424.63     24.27 o 
   3   1  10     1115.09     1145.35     47.96 o 
   4   1  10      437.03      467.14     37.10 o 
   5   1  10     1455.30     1578.06    115.60 o 
   6   1  10       49.13       27.36     26.32 o 
   7   1  10       90.52      102.96     35.04 o 
   8   1  10       42.65       38.24     29.84 o 
   9   1  10       22.74      114.60     37.44 o 
  10   1  10       37.03       64.28     35.04 o 
  11   1  10       29.49       26.36     35.56 o 
 -16   2  10        8.89       34.12     20.93 o 
 -15   2  10      105.89      113.11     27.03 o 
 -14   2  10      166.85      136.45     28.24 o 
 -13   2  10      127.08      177.72     40.96 o 
 -12   2  10      520.75      562.16     63.48 o 
 -11   2  10      200.70      202.08     39.68 o 
 -10   2  10      512.83      575.99     39.17 o 
  -9   2  10      448.09      652.26     41.75 o 
  -8   2  10      610.79      599.05     38.72 o 
  -7   2  10      428.56      389.21     31.46 o 
  -6   2  10      106.47      108.64     15.19 o 
  -5   2  10       97.05      174.53     16.69 o 
  -4   2  10      683.30      684.39     50.88 o 
  -2   2  10      373.98      470.81     25.80 o 
  -1   2  10      116.49      147.64     15.42 o 
   0   2  10      163.28      166.80     20.31 o 
   1   2  10      380.19      358.68     36.12 o 
   2   2  10       40.36       58.64     12.07 o 
   3   2  10     1720.68     1569.03     78.60 o 
   4   2  10      198.64      220.46     43.68 o 
   5   2  10      340.67      426.75     32.79 o 
   6   2  10      154.68      219.89     40.80 o 
   7   2  10      207.68      272.05     45.84 o 
   8   2  10      249.81      205.97     43.24 o 
   9   2  10       66.17       44.52     34.52 o 
  10   2  10       56.47       88.01     38.00 o 
  11   2  10      100.84      158.88     45.28 o 
 -16   3  10        4.34      -11.98     21.61 o 
 -15   3  10      216.68      273.81     37.96 o 
 -14   3  10       34.21       54.31     33.48 o 
 -13   3  10      122.54      124.16     38.64 o 
 -12   3  10      429.22      424.32     56.37 o 
 -11   3  10        2.11       -0.68     18.76 o 
 -10   3  10      304.70      322.40     41.57 o 
  -9   3  10      205.82      165.21     55.68 o 
  -8   3  10      694.06      545.53     54.28 o 
  -7   3  10      474.68      506.00     51.80 o 
  -6   3  10      122.57      130.79     30.44 o 
  -5   3  10       14.22       83.92     24.72 o 
  -4   3  10      267.08      249.82     26.57 o 
  -3   3  10       42.35       37.43     21.12 o 
  -2   3  10      268.42      353.99     23.88 o 
  -1   3  10      284.10      245.49     20.08 o 
   0   3  10      140.93      204.63     50.70 o 
   1   3  10      895.20      812.47     59.06 o 
   2   3  10      553.03      560.02     37.47 o 
   3   3  10      406.02      409.99     34.08 o 
   4   3  10      728.28      705.89     44.03 o 
   5   3  10       91.44      210.89     25.53 o 
   6   3  10       25.69        0.76     25.83 o 
   7   3  10       73.06       64.48     33.08 o 
   8   3  10       17.58        2.35     20.11 o 
   9   3  10        9.44      117.60     26.72 o 
  10   3  10        5.34       -4.10     22.45 o 
 -15   4  10       51.22       15.35     24.44 o 
 -12   4  10      123.51      116.72     31.88 o 
 -11   4  10       25.27        9.46     15.65 o 
 -10   4  10       67.74       93.07     20.96 o 
  -9   4  10      217.59      173.68     24.30 o 
  -8   4  10      136.70      137.02     22.18 o 
  -7   4  10      197.69      206.87     26.98 o 
  -6   4  10      372.72      391.33     33.40 o 
  -5   4  10       40.04      163.88     27.48 o 
  -4   4  10      608.49      523.95     36.98 o 
  -3   4  10      551.46      581.92     39.07 o 
  -2   4  10      624.84      669.78     42.70 o 
  -1   4  10       18.54       38.51     21.54 o 
   0   4  10      250.63      272.03     22.24 o 
   1   4  10      127.80       64.00     30.70 o 
   2   4  10       21.23       18.56     19.12 o 
   3   4  10       66.13       77.72     32.40 o 
   4   4  10      180.97      140.79     22.81 o 
   5   4  10       14.57       42.97     15.51 o 
   6   4  10      117.95      118.92     22.82 o 
   7   4  10       23.37       36.89     21.24 o 
   8   4  10       56.45       75.19     24.34 o 
   9   4  10       39.56       67.68     31.78 o 
  10   4  10       14.52       -2.26     22.77 o 
 -15   5  10       47.56       13.16     36.28 o 
 -13   5  10       57.27       65.24     30.88 o 
 -12   5  10      156.76      128.10     35.76 o 
 -11   5  10      131.34      166.42     26.87 o 
 -10   5  10       42.66       31.89     18.20 o 
  -9   5  10      458.90      412.23     56.52 o 
  -8   5  10      342.00      358.44     34.25 o 
  -7   5  10      219.51      192.92     25.76 o 
  -6   5  10      127.21      147.33     23.47 o 
  -5   5  10      126.64      145.57     22.68 o 
  -4   5  10      103.49      115.11     27.46 o 
  -3   5  10      529.56      452.03     37.02 o 
  -2   5  10       47.32       38.02     15.71 o 
  -1   5  10       11.45       12.50     13.71 o 
   0   5  10      214.91      250.63     54.01 o 
   1   5  10      222.83      205.70     26.01 o 
   2   5  10       35.18       77.00     28.08 o 
   3   5  10      396.84      425.15     37.74 o 
   4   5  10       53.73       37.10     13.25 o 
   5   5  10       18.55       18.80     19.81 o 
   6   5  10       25.37       41.80     16.45 o 
   7   5  10      138.49      143.35     28.52 o 
   8   5  10       24.48       21.51     34.44 o 
   9   5  10       34.11       65.33     27.57 o 
 -13   6  10       80.58       64.41     23.56 o 
 -12   6  10       88.06       79.60     23.73 o 
 -11   6  10       52.90       78.15     23.24 o 
 -10   6  10       41.60       28.74     18.85 o 
  -9   6  10      150.79      131.01     24.98 o 
  -8   6  10        4.16        2.54     15.42 o 
  -7   6  10      227.24      191.51     27.10 o 
  -6   6  10      127.71      108.11     22.49 o 
  -5   6  10      174.28      255.41     29.37 o 
  -4   6  10       23.88       -7.64     13.69 o 
  -3   6  10      363.75      329.27     32.95 o 
  -2   6  10      142.69      148.21     24.55 o 
  -1   6  10      349.92      277.07     30.72 o 
   0   6  10       28.08       39.32     17.65 o 
   1   6  10      373.28      354.92     35.51 o 
   2   6  10       10.30       45.64     17.84 o 
   3   6  10      220.13      238.94     29.32 o 
   4   6  10       53.06       16.53     15.38 o 
   5   6  10       36.99      119.52     20.30 o 
   6   6  10       65.65       86.50     38.51 o 
   7   6  10       40.64       25.40     24.64 o 
   8   6  10       61.53       38.82     26.24 o 
 -12   7  10      127.35      121.04     28.39 o 
 -11   7  10       54.69       64.09     24.23 o 
 -10   7  10        3.06       44.39     20.09 o 
  -9   7  10       64.84       75.20     23.03 o 
  -8   7  10      128.98      104.58     24.26 o 
  -7   7  10      354.82      333.30     46.23 o 
  -6   7  10      316.15      308.45     38.64 o 
  -5   7  10      199.17      158.84     27.30 o 
  -4   7  10       30.67       35.24     22.62 o 
  -3   7  10      224.67      185.92     27.75 o 
  -2   7  10      142.67      146.95     26.23 o 
  -1   7  10        4.59       -6.80     19.31 o 
   0   7  10       54.66       47.85     21.46 o 
   1   7  10       40.53       19.23     16.27 o 
   2   7  10       58.50       35.05     18.56 o 
   3   7  10       71.42       25.47     17.38 o 
   4   7  10       73.48       67.76     18.61 o 
   5   7  10      167.77      166.66     25.88 o 
   6   7  10       81.78       75.37     21.70 o 
   7   7  10       86.39       80.50     21.99 o 
 -10   8  10       40.66       34.45     21.39 o 
  -9   8  10       38.80       65.98     23.60 o 
  -8   8  10       72.04      105.53     26.35 o 
  -7   8  10       41.57       36.60     23.38 o 
  -6   8  10      135.42      141.31     26.83 o 
  -5   8  10        9.03       40.77     20.18 o 
  -4   8  10      222.60      207.52     41.42 o 
  -3   8  10       51.01       50.80     21.41 o 
  -2   8  10      271.83      242.74     33.50 o 
  -1   8  10       58.32       37.80     21.44 o 
   0   8  10      102.78      153.58     29.05 o 
   1   8  10      164.22      107.66     26.07 o 
   2   8  10        0.00        5.35     17.68 o 
   3   8  10       18.76       25.17     20.38 o 
   4   8  10       66.91       14.08     17.38 o 
   5   8  10      185.44      162.17     25.80 o 
  -7   9  10      289.32      241.29     60.47 o 
  -6   9  10      118.43      101.06     48.38 o 
  -5   9  10      160.96      140.94     29.23 o 
  -4   9  10       17.65       23.40     20.68 o 
  -3   9  10       65.35       68.93     24.55 o 
  -2   9  10        9.28        4.81     18.61 o 
  -1   9  10       40.69       66.41     32.14 o 
   0   9  10       57.11       79.19     36.42 o 
   1   9  10      110.76      115.99     28.40 o 
  -5  -9  11       31.89       26.74     22.11 o 
  -4  -9  11        9.26        4.75     21.39 o 
  -3  -9  11       91.62       84.58     26.77 o 
  -2  -9  11       79.70       84.12     33.66 o 
  -9  -8  11       17.25       10.63     20.15 o 
  -8  -8  11      116.95       76.37     25.23 o 
  -7  -8  11       48.28       38.45     22.15 o 
  -6  -8  11      293.51      199.03     30.11 o 
  -5  -8  11      119.27      135.57     27.43 o 
  -4  -8  11      191.03      119.83     27.06 o 
  -3  -8  11        5.87       -3.35     25.53 o 
  -2  -8  11       52.24       24.74     21.54 o 
  -1  -8  11      192.11      144.53     30.82 o 
   0  -8  11       11.18       21.80     32.24 o 
   1  -8  11       52.38       26.36     37.72 o 
   2  -8  11      127.73      100.60     41.68 o 
   3  -8  11       39.84       87.36     40.44 o 
 -11  -7  11       13.32        2.03     19.14 o 
 -10  -7  11       52.46       49.32     26.42 o 
  -9  -7  11       49.81       38.54     20.96 o 
  -8  -7  11      190.29      144.24     26.80 o 
  -7  -7  11       94.48       62.46     32.10 o 
  -6  -7  11       36.27       13.34     18.05 o 
  -5  -7  11       23.21       32.57     19.68 o 
  -4  -7  11       73.42       45.67     20.93 o 
  -3  -7  11      134.97      120.56     24.52 o 
  -2  -7  11       30.38       40.87     20.49 o 
  -1  -7  11        0.89       18.30     19.21 o 
   0  -7  11       14.80        9.81     31.82 o 
   1  -7  11       78.60      105.32     37.72 o 
   2  -7  11       44.13       91.60     35.20 o 
   3  -7  11       33.22        0.84     31.36 o 
   4  -7  11       36.07       65.28     37.16 o 
   5  -7  11       77.35      105.68     42.37 o 
 -13  -6  11      173.63      143.50     27.76 o 
 -12  -6  11      153.17      118.73     25.98 o 
 -11  -6  11      156.80       98.44     24.20 o 
 -10  -6  11      212.14      172.60     27.30 o 
  -9  -6  11       48.18       49.88     19.63 o 
  -8  -6  11       35.63       22.13     18.18 o 
  -7  -6  11      377.97      280.40     44.68 o 
  -6  -6  11       30.61       44.86     19.21 o 
  -5  -6  11      109.45       47.26     19.02 o 
  -4  -6  11      208.83      191.91     27.64 o 
  -3  -6  11       83.21      114.59     43.46 o 
  -2  -6  11      245.49      223.25     33.68 o 
  -1  -6  11      385.24      299.93     33.54 o 
   0  -6  11      112.56       59.56     30.92 o 
   1  -6  11       75.83       40.68     28.19 o 
   2  -6  11       30.79       36.32     29.08 o 
   3  -6  11        9.79        3.38     15.28 o 
   4  -6  11       10.27       14.99     18.53 o 
   5  -6  11       84.36       91.74     24.47 o 
   6  -6  11       22.46        2.08     19.38 o 
   7  -6  11      161.30      226.20     46.84 o 
 -14  -5  11       58.60       68.07     23.42 o 
 -13  -5  11      274.50      241.75     31.90 o 
 -12  -5  11      190.68      151.82     26.29 o 
 -11  -5  11       58.70       50.68     20.43 o 
 -10  -5  11       42.59       60.52     19.58 o 
  -9  -5  11       22.82       27.83     17.50 o 
  -8  -5  11      192.56      180.45     26.47 o 
  -7  -5  11      257.19      220.12     27.56 o 
  -6  -5  11      287.87      179.85     49.44 o 
  -5  -5  11      134.85      142.33     23.56 o 
  -4  -5  11      130.33       75.30     20.49 o 
  -3  -5  11        2.46       22.51     15.92 o 
  -2  -5  11       89.31       36.28     17.82 o 
  -1  -5  11       12.02       11.53     16.47 o 
   0  -5  11      519.28      479.14     37.07 o 
   1  -5  11      161.32      164.40     24.10 o 
   2  -5  11      137.65      240.56     41.08 o 
   3  -5  11      165.83      207.64     27.38 o 
   4  -5  11       24.63       26.07     48.29 o 
   5  -5  11      175.54      198.53     27.25 o 
   6  -5  11       41.92       38.24     28.04 o 
   7  -5  11       56.92       93.88     34.52 o 
   8  -5  11        1.56      -29.96     24.32 o 
 -15  -4  11        6.08       -7.55     26.90 o 
 -14  -4  11       26.08       16.47     20.22 o 
 -13  -4  11       75.86       47.06     29.63 o 
 -12  -4  11      109.20      116.23     23.58 o 
 -11  -4  11      107.47       94.25     23.30 o 
 -10  -4  11      404.90      304.56     31.86 o 
  -9  -4  11      122.08      125.35     24.38 o 
  -8  -4  11       72.50       62.53     19.47 o 
  -7  -4  11      377.30      333.24     32.00 o 
  -6  -4  11       82.13       64.94     19.28 o 
  -5  -4  11       16.31       73.51     18.54 o 
  -4  -4  11      170.98      103.98     20.84 o 
  -3  -4  11      171.75      180.42     17.97 o 
  -2  -4  11      182.28      161.26     17.83 o 
  -1  -4  11      304.21      262.22     22.28 o 
   0  -4  11       67.42       57.89     17.58 o 
   1  -4  11       16.04       -6.75     18.40 o 
   2  -4  11      370.00      452.35     36.33 o 
   3  -4  11      224.73      254.77     28.79 o 
   4  -4  11      266.57      336.45     32.65 o 
   5  -4  11       46.52       81.08     34.32 o 
   6  -4  11       54.17       93.04     32.72 o 
   7  -4  11       19.42       14.89     25.20 o 
   8  -4  11      144.24      157.60     41.57 o 
   9  -4  11      108.71       97.72     38.36 o 
 -16  -3  11       26.73       16.08     29.72 o 
 -15  -3  11       24.62       33.62     20.96 o 
 -14  -3  11      220.90      194.60     28.26 o 
 -13  -3  11       23.23       35.54     22.84 o 
 -12  -3  11       88.78       81.72     21.00 o 
 -11  -3  11       44.48       21.81     17.24 o 
 -10  -3  11       86.38      114.49     21.35 o 
  -9  -3  11       15.88       45.82     17.39 o 
  -8  -3  11      136.93      134.79     31.20 o 
  -7  -3  11      700.52      589.34     39.34 o 
  -6  -3  11      368.72      362.78     32.99 o 
  -5  -3  11      384.70      428.07     26.11 o 
  -4  -3  11      252.38      240.38     33.24 o 
  -3  -3  11      218.80      339.37     53.86 o 
  -2  -3  11      246.24      228.73     36.41 o 
  -1  -3  11      295.72      246.11     25.13 o 
   0  -3  11      163.33      137.23     27.18 o 
   1  -3  11      175.19      133.82     21.02 o 
   2  -3  11       17.61      105.59     29.44 o 
   3  -3  11      430.96      445.80     36.17 o 
   4  -3  11      263.66      288.15     29.55 o 
   5  -3  11      412.33      391.12     52.04 o 
   6  -3  11      132.60       81.20     30.76 o 
   7  -3  11      487.83      497.85     63.09 o 
   8  -3  11       31.66       50.24     33.76 o 
   9  -3  11       50.52       80.40     35.24 o 
 -16  -2  11       47.38       84.88     23.86 o 
 -15  -2  11       67.46       52.33     29.98 o 
 -14  -2  11      138.15      130.07     24.78 o 
 -13  -2  11       76.14       53.42     28.16 o 
 -12  -2  11      301.16      254.15     29.40 o 
 -11  -2  11      205.12      193.50     25.38 o 
 -10  -2  11      494.50      469.87     37.08 o 
  -8  -2  11      354.16      369.93     32.02 o 
  -7  -2  11      186.26      164.66     22.31 o 
  -6  -2  11      228.34      188.09     22.99 o 
  -5  -2  11      223.32      309.09     27.85 o 
  -4  -2  11       75.31       68.59     13.75 o 
  -3  -2  11      414.59      475.57     33.48 o 
  -2  -2  11       28.69       25.50     12.25 o 
  -1  -2  11      608.61      594.95     38.01 o 
   0  -2  11      420.62      406.72     32.15 o 
   1  -2  11      154.82      170.76     38.32 o 
   2  -2  11      364.50      427.47     32.61 o 
   3  -2  11      427.93      406.24     31.85 o 
   4  -2  11       10.82       21.73     14.35 o 
   5  -2  11       62.00       57.88     30.28 o 
   6  -2  11      102.01       59.20     29.84 o 
   7  -2  11      112.07       90.32     33.00 o 
   8  -2  11       60.56       46.96     31.28 o 
   9  -2  11       42.89       -0.72     31.56 o 
  10  -2  11       23.11       15.20     34.52 o 
 -16  -1  11      141.41      161.72     37.84 o 
 -15  -1  11       39.00       58.28     27.36 o 
 -14  -1  11      280.64      232.28     38.72 o 
 -13  -1  11       32.88       44.83     18.15 o 
 -12  -1  11      223.77      198.80     33.34 o 
 -11  -1  11       76.98      116.26     20.18 o 
 -10  -1  11       87.88      123.72     20.28 o 
  -9  -1  11       59.59       86.98     17.30 o 
  -8  -1  11      239.01      237.14     24.57 o 
  -7  -1  11     1079.58      930.93     50.67 o 
  -6  -1  11     1705.37     1476.00     72.70 o 
  -5  -1  11      508.12      460.70     39.10 o 
  -4  -1  11      169.69      151.44     19.89 o 
  -3  -1  11      697.75      738.51     42.13 o 
  -2  -1  11       63.01       83.88     17.42 o 
  -1  -1  11       19.81       42.90     14.86 o 
   0  -1  11       17.35       16.52     14.04 o 
   1  -1  11       27.31       37.08     15.32 o 
   2  -1  11       47.12      110.81     33.18 o 
   3  -1  11       87.08      110.02     19.42 o 
   4  -1  11      388.53      481.08     55.32 o 
   5  -1  11      366.89      446.88     56.16 o 
   6  -1  11        4.22       17.64     28.76 o 
   7  -1  11       34.36       68.88     33.24 o 
   8  -1  11       10.27      -19.28     26.64 o 
   9  -1  11       10.35       39.80     31.64 o 
  10  -1  11       39.33       -3.64     31.49 o 
 -16   0  11       57.19      106.16     33.08 o 
 -15   0  11      100.43       95.12     34.56 o 
 -14   0  11       49.04       26.32     25.96 o 
 -13   0  11       61.39       50.16     26.48 o 
 -12   0  11       71.32       65.32     26.64 o 
 -11   0  11        3.74       -7.20     19.31 o 
 -10   0  11        3.95      -23.20     20.08 o 
  -9   0  11      122.26      100.76     28.16 o 
  -8   0  11      210.31      260.53     23.65 o 
  -7   0  11       68.91       58.35     11.39 o 
  -6   0  11     3318.71     3025.44    110.58 o 
  -5   0  11        8.71       73.66     18.79 o 
  -4   0  11       96.13       84.14     18.79 o 
  -3   0  11     1211.54     1174.63     90.94 o 
  -2   0  11     1199.34     1307.41     86.56 o 
  -1   0  11     1086.59      986.56     53.41 o 
   0   0  11      315.40      284.64     26.73 o 
   1   0  11        2.18       11.40     13.31 o 
   2   0  11     1980.37     1712.19     83.13 o 
   3   0  11      663.67      637.77     40.31 o 
   4   0  11      334.36      384.20     50.65 o 
   5   0  11      141.29       91.84     32.28 o 
   6   0  11      279.74      255.00     44.64 o 
   7   0  11      134.73       71.00     33.20 o 
   8   0  11       69.21       24.48     32.36 o 
   9   0  11       10.75       32.24     30.96 o 
  10   0  11        5.43        7.24     34.08 o 
 -16   1  11      141.33      119.64     37.41 o 
 -15   1  11       36.41       21.52     20.98 o 
 -14   1  11      279.12      314.80     51.28 o 
 -13   1  11       35.83       20.68     27.04 o 
 -12   1  11      226.30      228.36     42.57 o 
 -11   1  11       78.32       72.08     28.64 o 
 -10   1  11       82.93      132.24     32.60 o 
  -9   1  11       57.25       94.32     17.74 o 
  -8   1  11      254.05      303.64     27.14 o 
  -7   1  11     1082.71     1084.50     57.41 o 
  -6   1  11     1712.58     1589.91     77.76 o 
  -5   1  11      509.55      490.59     32.57 o 
  -4   1  11      168.53      162.26     16.62 o 
  -3   1  11      700.43      701.41     40.20 o 
  -2   1  11       69.32      106.93     18.51 o 
  -1   1  11       20.81       36.92     11.10 o 
   0   1  11       18.92       28.40     10.90 o 
   1   1  11       28.32       39.85     12.02 o 
   2   1  11       50.94      137.38     17.76 o 
   3   1  11       90.79      110.30     30.98 o 
   4   1  11      384.27      379.01     50.72 o 
   5   1  11      374.06      365.72     51.00 o 
   6   1  11        4.25       58.64     31.44 o 
   7   1  11       32.97       48.29     32.84 o 
   8   1  11        9.11       55.44     33.52 o 
   9   1  11       10.14       58.20     36.36 o 
  10   1  11       37.14       32.72     36.84 o 
 -16   2  11       48.88       32.11     20.68 o 
 -15   2  11       64.30       39.21     23.43 o 
 -14   2  11      140.60      145.80     40.76 o 
 -13   2  11       76.41       83.64     35.08 o 
 -12   2  11      293.39      308.61     48.24 o 
 -11   2  11      203.07      172.40     38.88 o 
 -10   2  11      497.33      570.68     74.06 o 
  -9   2  11       12.73       55.28     27.33 o 
  -8   2  11      360.32      368.93     31.44 o 
  -7   2  11      182.01      162.78     18.21 o 
  -6   2  11      229.55      265.17     23.30 o 
  -5   2  11      230.95      311.21     40.94 o 
  -4   2  11       70.44       84.78     14.05 o 
  -3   2  11      415.99      458.30     41.45 o 
  -2   2  11       32.45       47.89     12.09 o 
  -1   2  11      602.30      586.33     30.76 o 
   0   2  11      422.06      431.41     30.64 o 
   1   2  11      172.69      196.63     18.65 o 
   2   2  11      362.84      454.74     25.97 o 
   3   2  11      413.83      393.70     32.04 o 
   4   2  11       11.08       43.81     21.80 o 
   5   2  11       63.54       69.44     32.79 o 
   6   2  11      103.31       87.56     33.52 o 
   7   2  11      110.73      135.72     38.51 o 
   8   2  11       59.82       49.48     34.12 o 
   9   2  11       42.93       79.32     39.96 o 
  10   2  11       23.55      -18.36     31.60 o 
 -16   3  11       25.41       46.36     26.10 o 
 -15   3  11       26.18       16.87     23.48 o 
 -14   3  11      221.90      268.36     52.75 o 
 -13   3  11       24.80       28.92     31.80 o 
 -12   3  11       84.57      105.44     36.44 o 
 -11   3  11       47.15      119.52     38.36 o 
 -10   3  11       85.90       84.19     34.35 o 
  -9   3  11       18.25       16.55     12.19 o 
  -8   3  11      140.87      184.69     26.90 o 
  -7   3  11      685.73      669.54     40.70 o 
  -6   3  11      368.12      390.93     27.39 o 
  -5   3  11      393.18      433.64     28.56 o 
  -4   3  11      238.93      236.92     20.97 o 
  -3   3  11      222.21      315.93     66.78 o 
  -2   3  11      253.80      381.37     32.25 o 
  -1   3  11      290.02      279.72     41.21 o 
   0   3  11      166.94      168.47     18.19 o 
   1   3  11      171.91      156.21     40.40 o 
   2   3  11       19.09      101.87     39.51 o 
   3   3  11      419.72      345.18     32.28 o 
   4   3  11      267.62      283.06     29.76 o 
   5   3  11      408.40      407.32     55.36 o 
   6   3  11      130.16       73.76     33.92 o 
   7   3  11      484.53      422.41     58.64 o 
   8   3  11       30.65       54.36     35.24 o 
   9   3  11       49.09       76.48     37.64 o 
 -15   4  11        7.41      -21.76     23.64 o 
 -14   4  11       25.64       12.56     33.05 o 
 -12   4  11      109.09       90.52     30.76 o 
 -11   4  11      111.57      122.16     32.72 o 
 -10   4  11      414.07      385.74     35.55 o 
  -9   4  11      121.97      159.17     43.14 o 
  -8   4  11       73.84       56.70     36.91 o 
  -7   4  11      375.15      336.64     32.12 o 
  -6   4  11       79.15       91.26     19.75 o 
  -5   4  11       15.57       44.54     17.20 o 
  -4   4  11      172.38      138.18     21.67 o 
  -3   4  11      176.07      190.16     33.02 o 
  -2   4  11      189.58      159.31     18.96 o 
  -1   4  11      307.48      298.62     23.90 o 
   0   4  11       66.58       79.25     15.30 o 
   1   4  11       14.94        9.61     14.04 o 
   2   4  11      363.93      341.81     45.12 o 
   3   4  11      219.88      171.45     27.68 o 
   4   4  11      259.77      222.48     27.53 o 
   5   4  11       45.71       32.12     17.75 o 
   6   4  11       57.52      117.05     39.01 o 
   7   4  11       18.34        5.84     29.52 o 
   8   4  11      142.87       88.48     37.97 o 
   9   4  11      108.70       35.96     37.28 o 
 -13   5  11      275.30      321.64     50.76 o 
 -12   5  11      191.85      177.34     29.06 o 
 -11   5  11       59.68       66.34     21.28 o 
 -10   5  11       38.99       10.66     24.02 o 
  -9   5  11       23.03       27.05     22.68 o 
  -8   5  11      195.33      236.93     45.70 o 
  -7   5  11      253.72      248.24     31.46 o 
  -6   5  11      298.92      331.88     33.22 o 
  -5   5  11      128.26      123.52     22.32 o 
  -4   5  11      127.49      129.00     47.86 o 
  -3   5  11        3.01       13.66     14.12 o 
  -2   5  11       87.79       93.53     26.70 o 
  -1   5  11       12.53        6.63     13.76 o 
   0   5  11      525.86      517.84     33.31 o 
   1   5  11      158.14      113.09     21.73 o 
   2   5  11      140.00      225.88     39.21 o 
   3   5  11      159.39      157.08     36.28 o 
   4   5  11       23.93       35.87     17.18 o 
   5   5  11      182.03      183.39     27.69 o 
   6   5  11       43.15       49.28     34.92 o 
   7   5  11       56.38       99.36     38.96 o 
   8   5  11        1.23      -24.03     22.42 o 
 -13   6  11      169.64      175.49     30.47 o 
 -12   6  11      154.49      178.63     29.99 o 
 -11   6  11      156.27      179.03     29.54 o 
 -10   6  11      215.27      246.11     32.24 o 
  -9   6  11       49.76       79.35     21.13 o 
  -8   6  11       35.34       70.67     20.77 o 
  -7   6  11      378.40      386.56     75.78 o 
  -6   6  11       29.80        7.67     22.86 o 
  -5   6  11      110.48       82.03     22.06 o 
  -4   6  11      204.60      221.16     28.69 o 
  -3   6  11       79.59       94.99     21.01 o 
  -2   6  11      245.83      270.49     31.56 o 
  -1   6  11      382.41      394.81     37.56 o 
   0   6  11      111.43       91.83     36.04 o 
   1   6  11       75.20      117.29     23.10 o 
   2   6  11       29.72       52.83     19.96 o 
   3   6  11        9.59        5.49     14.22 o 
   4   6  11       10.47      -14.42     16.40 o 
   5   6  11       82.77       31.55     35.46 o 
   6   6  11       22.59       44.26     18.38 o 
   7   6  11      162.23      181.50     35.28 o 
 -11   7  11       14.16        0.23     19.05 o 
 -10   7  11       50.32       54.60     21.25 o 
  -9   7  11       50.28       23.98     31.02 o 
  -8   7  11      196.34      163.86     28.40 o 
  -7   7  11       93.38       55.83     21.64 o 
  -6   7  11       33.42       25.88     18.58 o 
  -5   7  11       23.84       24.48     18.41 o 
  -4   7  11       72.65       77.60     22.67 o 
  -3   7  11      135.23      105.64     23.04 o 
  -2   7  11       30.63       61.52     20.78 o 
  -1   7  11        0.80        6.90     26.64 o 
   0   7  11       15.47       26.72     19.25 o 
   1   7  11       77.33       51.58     20.98 o 
   2   7  11       44.74      126.58     26.06 o 
   3   7  11       32.01       67.94     23.20 o 
   4   7  11       36.36       19.64     17.76 o 
   5   7  11       78.38       89.04     26.29 o 
  -9   8  11       16.89       17.58     21.07 o 
  -8   8  11      117.11      117.05     27.75 o 
  -7   8  11       49.68       87.71     25.54 o 
  -6   8  11      296.36      288.04     38.92 o 
  -5   8  11      118.10      152.84     29.14 o 
  -4   8  11      187.94      135.75     88.54 o 
  -3   8  11        5.61       -7.42     17.00 o 
  -2   8  11       52.27       65.48     23.42 o 
  -1   8  11      186.49      172.40     30.32 o 
   0   8  11       11.85        3.88     19.01 o 
   1   8  11       51.29       37.50     38.48 o 
   2   8  11      127.54      130.69     32.28 o 
   3   8  11       38.86       12.76     20.08 o 
  -5   9  11       32.83       71.05     24.77 o 
  -4   9  11        9.56       17.74     21.28 o 
  -3   9  11       94.14       59.01     23.53 o 
  -2   9  11       77.19      127.00     69.48 o 
  -8  -8  12       63.30       46.66     34.40 o 
  -7  -8  12       61.93       32.69     22.27 o 
  -6  -8  12       44.16       34.31     40.10 o 
  -5  -8  12       45.99       35.02     23.37 o 
  -4  -8  12        9.80       18.89     21.24 o 
  -3  -8  12      104.73      104.08     26.26 o 
  -2  -8  12       21.12       43.08     23.43 o 
  -1  -8  12       56.42       37.46     24.73 o 
   0  -8  12       79.73       78.80     38.72 o 
   1  -8  12        5.40       38.60     36.71 o 
 -10  -7  12       14.16       25.17     19.72 o 
  -9  -7  12      113.00       83.15     23.41 o 
  -8  -7  12       82.48       81.92     24.62 o 
  -7  -7  12       84.18       80.37     23.98 o 
  -6  -7  12      100.55       84.24     52.80 o 
  -5  -7  12      356.39      323.19     36.27 o 
  -4  -7  12      273.04      240.21     37.64 o 
  -3  -7  12      194.66      200.56     41.42 o 
  -2  -7  12      333.95      259.56     40.88 o 
  -1  -7  12       31.33       44.29     22.14 o 
   0  -7  12       38.69       29.32     32.64 o 
   1  -7  12      129.63       77.28     39.01 o 
   2  -7  12       23.25       17.16     31.80 o 
   3  -7  12       58.20       97.28     41.24 o 
   4  -7  12        6.85       41.57     36.48 o 
 -12  -6  12       99.26       84.26     24.27 o 
 -11  -6  12       62.48       50.37     33.76 o 
 -10  -6  12       32.05       24.37     19.00 o 
  -9  -6  12       30.00       55.21     21.21 o 
  -8  -6  12      112.83       66.46     21.64 o 
  -7  -6  12       14.56       15.35     18.04 o 
  -6  -6  12      226.18      155.41     26.98 o 
  -5  -6  12      134.14      213.07     29.72 o 
  -4  -6  12       87.85       58.10     29.28 o 
  -3  -6  12      125.10      140.56     26.13 o 
  -2  -6  12       52.35       44.20     20.79 o 
  -1  -6  12      364.81      314.37     76.00 o 
   0  -6  12       11.79       28.80     30.72 o 
   1  -6  12      212.99      170.08     41.64 o 
   2  -6  12       40.54        6.56     28.44 o 
   3  -6  12       71.60       91.60     36.92 o 
   4  -6  12        9.06       -1.11     19.06 o 
   5  -6  12       13.72       42.24     22.14 o 
 -13  -5  12       62.96       39.75     21.84 o 
 -12  -5  12      175.32      169.95     28.31 o 
 -11  -5  12      110.45      106.34     23.72 o 
 -10  -5  12       46.30       23.08     18.42 o 
  -9  -5  12      222.79      189.40     33.34 o 
  -8  -5  12      133.25      103.84     23.12 o 
  -7  -5  12      147.62      110.08     42.10 o 
  -6  -5  12      488.83      402.37     36.63 o 
  -5  -5  12       88.85      113.82     32.16 o 
  -4  -5  12      328.33      285.43     32.08 o 
  -3  -5  12      223.65      288.58     31.71 o 
  -2  -5  12      737.81      673.89     60.40 o 
  -1  -5  12      301.36      237.19     30.66 o 
   0  -5  12      133.13      119.08     34.32 o 
   1  -5  12      156.09      189.88     25.54 o 
   2  -5  12      198.39      185.34     26.90 o 
   3  -5  12      116.65      113.88     23.26 o 
   4  -5  12       11.68        1.33     26.54 o 
   5  -5  12       27.70       46.08     27.00 o 
   6  -5  12        9.94       -5.44     24.72 o 
   7  -5  12       87.72       25.92     31.12 o 
 -14  -4  12      112.42       64.38     23.54 o 
 -13  -4  12       52.68       51.25     21.13 o 
 -12  -4  12       66.73       34.25     21.00 o 
 -11  -4  12      109.03      144.20     25.37 o 
 -10  -4  12        4.76       22.71     30.24 o 
  -9  -4  12      148.33      140.03     26.14 o 
  -8  -4  12       89.93       51.48     19.54 o 
  -7  -4  12      401.60      298.37     31.35 o 
  -6  -4  12       96.53       70.88     20.31 o 
  -5  -4  12       76.32      115.86     49.96 o 
  -4  -4  12       31.05       19.15     16.34 o 
  -3  -4  12       63.57       37.13     17.37 o 
  -2  -4  12       55.17      108.80     29.68 o 
  -1  -4  12      212.32      209.47     39.84 o 
   0  -4  12      238.04      238.05     38.02 o 
   1  -4  12      365.32      358.57     33.50 o 
   2  -4  12       84.17      142.16     23.48 o 
   3  -4  12       34.10       34.88     47.42 o 
   4  -4  12      210.37      268.90     30.76 o 
   5  -4  12       23.30       40.36     27.40 o 
   6  -4  12       26.95       27.52     28.72 o 
   7  -4  12        7.31       21.24     28.84 o 
   8  -4  12       36.39       13.80     27.52 o 
 -15  -3  12      121.28      141.00     60.96 o 
 -14  -3  12      220.95      156.51     27.06 o 
 -13  -3  12       35.13       25.44     19.40 o 
 -12  -3  12       19.41       13.10     18.38 o 
 -11  -3  12       90.08       65.23     20.04 o 
 -10  -3  12      117.05       98.69     21.18 o 
  -9  -3  12       73.07       50.78     51.86 o 
  -8  -3  12      200.13      167.88     23.92 o 
  -7  -3  12      237.79      222.92     26.79 o 
  -6  -3  12      451.91      379.29     33.50 o 
  -5  -3  12       62.26       79.46     15.30 o 
  -4  -3  12       86.62       95.82     15.86 o 
  -3  -3  12      268.63      319.43     40.81 o 
  -2  -3  12      398.73      335.08     33.82 o 
  -1  -3  12       34.67       42.67     16.95 o 
   0  -3  12       30.11       16.16     16.25 o 
   1  -3  12      159.08      169.59     24.18 o 
   2  -3  12       92.95      153.89     22.67 o 
   3  -3  12       16.81       51.18     18.37 o 
   4  -3  12       66.54       47.11     18.58 o 
   5  -3  12       14.77       57.80     29.16 o 
   6  -3  12       48.80       70.08     34.44 o 
   7  -3  12       44.95       55.04     32.08 o 
   8  -3  12       71.09       82.60     35.48 o 
 -15  -2  12       18.90       34.85     28.80 o 
 -14  -2  12      201.10      219.92     42.80 o 
 -13  -2  12      279.55      287.09     32.01 o 
 -12  -2  12      135.82      171.90     25.80 o 
 -11  -2  12      463.66      416.41     41.04 o 
 -10  -2  12      231.55      190.38     25.41 o 
  -9  -2  12      134.85      136.17     22.30 o 
  -8  -2  12       94.59       92.87     19.51 o 
  -7  -2  12      213.85      183.19     24.04 o 
  -6  -2  12      249.48      235.89     26.37 o 
  -5  -2  12      535.51      747.29     52.26 o 
  -4  -2  12      271.88      261.00     21.40 o 
  -3  -2  12      349.37      660.78     83.68 o 
  -2  -2  12      477.80      543.47     37.09 o 
  -1  -2  12      416.17      390.90     32.42 o 
   0  -2  12       36.60       31.04     16.06 o 
   1  -2  12      650.61      553.05     37.22 o 
   2  -2  12      179.72      195.02     25.29 o 
   3  -2  12      166.78      172.77     63.96 o 
   4  -2  12       17.43       91.24     29.56 o 
   5  -2  12       21.94       93.12     33.35 o 
   6  -2  12       39.37       62.53     33.05 o 
   7  -2  12      190.60      154.44     42.57 o 
   8  -2  12       19.25       19.92     32.49 o 
   9  -2  12       69.20      119.92     44.04 o 
 -16  -1  12       36.78       34.76     27.88 o 
 -15  -1  12       46.43       55.04     29.44 o 
 -14  -1  12       75.30       44.44     24.92 o 
 -13  -1  12      200.42      204.88     38.21 o 
 -12  -1  12      124.09      128.93     31.36 o 
 -11  -1  12       46.70       48.04     23.72 o 
 -10  -1  12       84.28       78.72     26.24 o 
  -9  -1  12       57.68       78.08     25.24 o 
  -8  -1  12      131.03      121.45     22.86 o 
  -7  -1  12      175.17      183.56     25.58 o 
  -6  -1  12      309.91      355.08     31.38 o 
  -5  -1  12      607.96      709.15     42.05 o 
  -4  -1  12      176.15      236.24     45.44 o 
  -3  -1  12      914.97     1084.26     58.46 o 
  -2  -1  12      542.34      438.08     34.74 o 
  -1  -1  12       68.07       86.19     19.45 o 
   0  -1  12      527.91      501.68     66.88 o 
   1  -1  12      111.61      107.66     32.20 o 
   2  -1  12      288.88      301.07     29.20 o 
   3  -1  12      104.95      113.60     20.57 o 
   4  -1  12       34.19       42.52     29.72 o 
   5  -1  12      492.98      419.44     57.28 o 
   6  -1  12      121.34       84.40     36.08 o 
   7  -1  12      192.63      166.68     43.68 o 
   8  -1  12      125.83      132.04     42.96 o 
   9  -1  12        2.91       30.28     35.20 o 
 -16   0  12        1.06       -3.51     25.48 o 
 -15   0  12        1.37       13.12     25.48 o 
 -14   0  12       69.94       19.20     25.24 o 
 -13   0  12        1.52       29.08     25.77 o 
 -12   0  12       93.89      104.72     31.84 o 
 -11   0  12       44.18       22.96     24.64 o 
 -10   0  12      609.84      678.45     63.36 o 
  -9   0  12      382.14      464.41     53.92 o 
  -8   0  12       42.15       31.36     23.80 o 
  -7   0  12       79.18       80.73     26.24 o 
  -6   0  12      191.83      208.84     35.16 o 
  -5   0  12      358.31      388.21     45.16 o 
  -4   0  12       90.38       84.44     24.36 o 
  -3   0  12      552.48      539.02     33.43 o 
  -1   0  12       36.42       34.82     11.83 o 
   0   0  12      675.25      640.92     41.18 o 
   1   0  12     2010.23     1858.57     90.32 o 
   2   0  12      170.79      260.97     56.78 o 
   3   0  12      149.16       84.68     33.48 o 
   4   0  12      165.95      140.12     36.68 o 
   5   0  12       15.65       41.64     29.56 o 
   6   0  12      210.39      213.68     45.28 o 
   7   0  12      112.81      183.28     44.68 o 
   8   0  12       22.78       74.56     37.20 o 
   9   0  12        9.11       13.68     32.20 o 
 -16   1  12       34.80       53.08     32.20 o 
 -15   1  12       48.05       50.12     30.69 o 
 -14   1  12       73.61       72.64     31.32 o 
 -13   1  12      196.81      199.04     43.04 o 
 -12   1  12      119.37      131.80     35.88 o 
 -11   1  12       48.83       25.64     26.52 o 
 -10   1  12       84.90       98.93     18.72 o 
  -9   1  12       61.06       98.68     18.12 o 
  -8   1  12      131.07      136.06     28.10 o 
  -7   1  12      177.12      219.55     31.66 o 
  -6   1  12      304.13      307.48     65.04 o 
  -5   1  12      619.59      830.79     47.69 o 
  -4   1  12      168.37      231.28     23.47 o 
  -3   1  12      919.44     1013.13     44.80 o 
  -2   1  12      542.06      512.79     27.66 o 
  -1   1  12       64.81       95.63     14.45 o 
   0   1  12      522.97      524.53     30.72 o 
   1   1  12      115.39      126.78     22.60 o 
   2   1  12      293.81      285.49     22.58 o 
   3   1  12      102.10      111.13     28.04 o 
   4   1  12       35.85       21.36     28.52 o 
   5   1  12      499.63      434.48     57.92 o 
   6   1  12      123.25       82.12     34.00 o 
   7   1  12      192.96      191.17     43.68 o 
   8   1  12      125.16      121.68     43.37 o 
   9   1  12        3.69       64.68     39.72 o 
 -15   2  12       16.34       36.32     33.16 o 
 -14   2  12      198.80      190.37     45.60 o 
 -13   2  12      278.00      285.08     50.95 o 
 -12   2  12      135.67      195.92     43.56 o 
 -11   2  12      462.58      525.97     40.48 o 
 -10   2  12      234.52      239.62     27.35 o 
  -9   2  12      132.43      167.97     23.44 o 
  -8   2  12       90.52       95.90     19.25 o 
  -7   2  12      218.84      228.64     25.17 o 
  -6   2  12      253.98      295.03     23.67 o 
  -5   2  12      532.40      733.27     36.87 o 
  -4   2  12      280.66      299.20     23.50 o 
  -3   2  12      341.00      430.73     43.17 o 
  -2   2  12      469.20      506.56     29.03 o 
  -1   2  12      399.92      429.42     27.23 o 
   0   2  12       38.39       33.76     14.39 o 
   1   2  12      659.41      553.54     30.90 o 
   2   2  12      178.76      214.32     26.68 o 
   3   2  12      172.59      168.90     24.85 o 
   4   2  12       16.66       29.92     29.80 o 
   5   2  12       21.81       49.68     32.52 o 
   6   2  12       40.90        0.32     29.00 o 
   7   2  12      188.19      183.76     44.68 o 
   8   2  12       18.99       34.92     36.16 o 
   9   2  12       71.20      137.76     46.92 o 
 -15   3  12      122.79      176.20     47.56 o 
 -14   3  12      217.56      224.32     48.60 o 
 -13   3  12       34.80       16.88     30.28 o 
 -12   3  12       18.80        0.32     15.54 o 
 -11   3  12       90.69       85.51     21.64 o 
 -10   3  12      116.80      154.78     32.79 o 
  -9   3  12       68.57       81.32     19.91 o 
  -8   3  12      211.90      221.70     22.31 o 
  -7   3  12      237.03      290.58     33.98 o 
  -6   3  12      446.69      453.22     30.22 o 
  -5   3  12       61.84      107.54     17.24 o 
  -4   3  12       86.29       68.60     14.41 o 
  -3   3  12      273.69      343.68     25.67 o 
  -2   3  12      399.50      352.03     25.87 o 
  -1   3  12       31.68       17.97     10.13 o 
   0   3  12       30.08       11.59     14.09 o 
   1   3  12      161.14      171.44     52.66 o 
   2   3  12       90.27      127.37     21.84 o 
   3   3  12       17.62       16.36     15.66 o 
   4   3  12       67.57      105.48     34.35 o 
   5   3  12       14.19       84.40     35.65 o 
   6   3  12       50.21       13.60     30.32 o 
   7   3  12       44.60       57.56     36.76 o 
   8   3  12       71.49        7.04     33.32 o 
 -14   4  12      112.04      153.36     48.88 o 
 -13   4  12       53.60       87.32     39.77 o 
 -12   4  12       66.38       81.08     23.25 o 
 -11   4  12      111.63      159.23     27.61 o 
 -10   4  12        4.37        1.45     13.47 o 
  -9   4  12      148.80      168.99     21.92 o 
  -8   4  12       96.07      103.65     31.52 o 
  -7   4  12      400.76      372.86     28.93 o 
  -6   4  12       91.48      156.71     24.44 o 
  -5   4  12       78.27      116.33     29.16 o 
  -4   4  12       30.94       34.38     14.16 o 
  -3   4  12       65.55       93.30     16.88 o 
  -2   4  12       53.14      143.83     31.89 o 
  -1   4  12      217.79      198.99     20.66 o 
   0   4  12      241.51      232.80     22.49 o 
   1   4  12      367.65      385.90     35.13 o 
   2   4  12       88.04      101.40     22.17 o 
   3   4  12       37.62       44.24     17.41 o 
   4   4  12      208.24      171.50     27.08 o 
   5   4  12       23.60       59.00     35.56 o 
   6   4  12       29.59        2.64     32.40 o 
   7   4  12        7.79       24.20     34.52 o 
   8   4  12       36.23       72.08     40.64 o 
 -13   5  12       62.77       53.16     29.13 o 
 -12   5  12      175.81      189.32     40.36 o 
 -11   5  12      109.85      112.32     25.15 o 
 -10   5  12       46.65       48.59     19.95 o 
  -9   5  12      220.21      229.17     30.26 o 
  -8   5  12      131.83       90.09     21.64 o 
  -7   5  12      146.50      127.50     23.84 o 
  -6   5  12      483.90      468.30     40.24 o 
  -5   5  12       84.93      166.51     26.11 o 
  -4   5  12      341.23      313.07     32.78 o 
  -3   5  12      223.41      304.08     32.38 o 
  -2   5  12      726.85      698.95     38.22 o 
  -1   5  12      306.47      294.11     31.50 o 
   0   5  12      134.01      165.50     25.63 o 
   1   5  12      161.46      168.11     25.93 o 
   2   5  12      201.47      143.15     24.79 o 
   3   5  12      117.25      108.47     23.21 o 
   4   5  12       11.21       30.86     19.23 o 
   5   5  12       26.88       54.75     22.54 o 
   6   5  12        9.69       55.04     37.88 o 
   7   5  12       86.91       72.28     37.48 o 
 -12   6  12       96.64      104.80     28.06 o 
 -11   6  12       62.08       92.95     25.37 o 
 -10   6  12       30.40       46.88     21.31 o 
  -9   6  12       28.55       56.79     21.02 o 
  -8   6  12      113.80      174.64     33.90 o 
  -7   6  12       15.22        7.59     17.02 o 
  -6   6  12      223.68      196.07     29.36 o 
  -5   6  12      133.66      195.61     30.60 o 
  -4   6  12       86.89       94.59     22.90 o 
  -3   6  12      122.32      157.34     39.04 o 
  -2   6  12       52.88       51.05     19.92 o 
  -1   6  12      372.82      350.87     69.16 o 
   0   6  12       11.89        0.91     15.42 o 
   1   6  12      216.00      164.65     27.61 o 
   2   6  12       39.45       32.69     18.68 o 
   3   6  12       72.82       70.25     18.93 o 
   4   6  12        8.94       36.99     25.42 o 
   5   6  12       14.17      114.70     27.32 o 
 -10   7  12       14.56       40.67     22.01 o 
  -9   7  12      112.32       65.44     28.36 o 
  -8   7  12       80.55      125.17     33.58 o 
  -7   7  12       82.99       89.94     25.02 o 
  -6   7  12       98.43      126.95     61.68 o 
  -5   7  12      361.91      314.86     36.80 o 
  -4   7  12      280.07      302.79     36.31 o 
  -3   7  12      192.99      152.50     27.45 o 
  -2   7  12      333.59      347.08     58.54 o 
  -1   7  12       31.52       19.84     18.66 o 
   0   7  12       39.54       13.35     24.84 o 
   1   7  12      129.07      133.00     52.28 o 
   2   7  12       23.87       60.32     21.91 o 
   3   7  12       60.12       53.24     18.55 o 
   4   7  12        7.15       -4.91     16.18 o 
  -8   8  12       66.79       33.09     23.24 o 
  -7   8  12       62.95       45.62     22.52 o 
  -6   8  12       42.55       27.82     31.84 o 
  -5   8  12       47.23       43.37     21.11 o 
  -4   8  12       10.00      -19.19     16.77 o 
  -3   8  12      104.03       60.09     24.01 o 
  -2   8  12       20.64       38.95     22.11 o 
  -1   8  12       57.84       40.48     21.54 o 
   0   8  12       80.16       46.36     33.29 o 
   1   8  12        6.56      -25.72     17.15 o 
  -4  -8  13        2.21        2.57     21.25 o 
  -3  -8  13       33.67       17.35     22.69 o 
  -9  -7  13      113.49       65.24     23.78 o 
  -8  -7  13       48.48       27.19     20.71 o 
  -7  -7  13       29.58        2.51     19.05 o 
  -6  -7  13       14.23       -8.79     19.94 o 
  -5  -7  13       15.39       77.86     24.97 o 
  -4  -7  13       43.86       58.06     22.57 o 
  -3  -7  13        7.33       27.76     30.00 o 
  -2  -7  13      149.66      149.27     29.68 o 
  -1  -7  13      130.90      183.16     46.20 o 
   0  -7  13       16.56       34.88     36.08 o 
   1  -7  13       36.29       84.60     39.56 o 
   2  -7  13        6.09       42.24     36.68 o 
 -11  -6  13       35.69       16.85     19.74 o 
 -10  -6  13       50.17       34.02     20.34 o 
  -9  -6  13        7.41       12.17     18.94 o 
  -8  -6  13       51.83       27.26     29.26 o 
  -7  -6  13      121.94      130.36     26.29 o 
  -6  -6  13       14.61        5.46     18.83 o 
  -5  -6  13      234.57      205.23     36.21 o 
  -4  -6  13       23.56       32.34     25.50 o 
  -3  -6  13      167.31      101.82     27.83 o 
  -2  -6  13       58.03       22.74     24.82 o 
  -1  -6  13       57.42       82.32     35.72 o 
   0  -6  13       72.53       75.60     35.44 o 
   1  -6  13       17.23       -2.28     29.40 o 
   2  -6  13        9.61       67.36     34.64 o 
   3  -6  13       97.43       89.76     38.28 o 
   4  -6  13       19.57       30.56     36.20 o 
 -13  -5  13      170.47      106.13     25.38 o 
 -12  -5  13      138.51      142.52     27.61 o 
 -11  -5  13       56.54       41.65     20.93 o 
 -10  -5  13      125.97      134.34     25.30 o 
  -9  -5  13       25.57       60.60     20.38 o 
  -8  -5  13      140.28      115.26     24.08 o 
  -7  -5  13       66.22       42.15     19.98 o 
  -6  -5  13       52.19       30.89     18.93 o 
  -5  -5  13       38.49       48.12     19.73 o 
  -4  -5  13      252.60      183.78     27.93 o 
  -3  -5  13        3.63       22.09     18.55 o 
  -2  -5  13       13.93       39.68     20.44 o 
  -1  -5  13       88.76       52.40     32.52 o 
   0  -5  13        0.01       -9.40     24.12 o 
   1  -5  13       18.86       13.72     20.48 o 
   2  -5  13        1.55       13.40     33.90 o 
   3  -5  13      126.45      121.28     25.90 o 
   4  -5  13       15.61        4.57     18.72 o 
   5  -5  13      118.79      175.01     40.20 o 
 -14  -4  13       76.74       78.80     37.14 o 
 -13  -4  13      107.97       74.90     23.18 o 
 -12  -4  13      223.80      123.41     25.22 o 
 -11  -4  13      105.50       88.94     23.18 o 
 -10  -4  13      333.12      278.86     32.12 o 
  -9  -4  13      220.59      217.32     29.00 o 
  -8  -4  13      365.03      337.02     34.16 o 
  -7  -4  13      204.64      214.60     58.44 o 
  -6  -4  13      237.62      251.10     44.26 o 
  -5  -4  13      127.57      115.29     23.23 o 
  -4  -4  13      302.09      306.27     31.89 o 
  -3  -4  13       26.31       47.04     18.53 o 
  -2  -4  13       83.69       76.40     20.88 o 
  -1  -4  13      229.34      180.60     25.24 o 
   0  -4  13      575.42      630.25     42.84 o 
   1  -4  13      201.21      195.86     27.16 o 
   2  -4  13       11.95       73.20     20.70 o 
   3  -4  13      165.93      188.45     28.33 o 
   4  -4  13       40.84       69.76     31.44 o 
   5  -4  13      187.81      163.40     41.76 o 
   6  -4  13        0.43        7.67     28.36 o 
 -14  -3  13      135.18      126.28     37.92 o 
 -13  -3  13      142.52      133.69     26.07 o 
 -12  -3  13      131.35       91.75     23.57 o 
 -11  -3  13      325.44      230.34     29.27 o 
 -10  -3  13      230.01      215.06     27.89 o 
  -9  -3  13       78.31       67.10     20.08 o 
  -8  -3  13       52.80       59.23     26.10 o 
  -7  -3  13       60.70       49.63     18.54 o 
  -6  -3  13      474.43      343.05     33.15 o 
  -5  -3  13      464.85      426.73     36.45 o 
  -4  -3  13      565.55      524.15     46.39 o 
  -3  -3  13       24.55       91.91     35.83 o 
  -2  -3  13      395.56      320.39     48.74 o 
  -1  -3  13       64.06      108.98     21.05 o 
   0  -3  13      155.88      210.14     39.98 o 
   1  -3  13        2.83       -8.45     15.46 o 
   2  -3  13       99.56      129.10     41.12 o 
   3  -3  13       59.96       79.43     22.44 o 
   4  -3  13       47.16       15.48     27.68 o 
   5  -3  13       38.38       51.32     31.28 o 
   6  -3  13       34.47       20.08     31.08 o 
   7  -3  13       32.01       84.92     40.01 o 
 -15  -2  13        6.62        7.00     28.28 o 
 -14  -2  13       39.71       25.56     27.80 o 
 -13  -2  13       34.23        4.20     24.08 o 
 -12  -2  13       76.57       27.28     25.08 o 
 -11  -2  13       48.48       30.69     25.20 o 
 -10  -2  13      291.10      213.17     39.32 o 
  -9  -2  13       66.14       93.50     20.98 o 
  -8  -2  13      303.19      274.45     29.59 o 
  -7  -2  13      125.14      107.56     21.42 o 
  -6  -2  13      161.23      198.41     63.54 o 
  -5  -2  13      373.03      524.81     30.85 o 
  -4  -2  13      521.06      478.22     29.85 o 
  -3  -2  13      387.33      503.88     41.48 o 
  -2  -2  13       81.72      152.14     23.18 o 
  -1  -2  13      211.46      232.46     28.74 o 
   0  -2  13       55.06       61.00     18.41 o 
   1  -2  13       84.28      109.44     21.58 o 
   2  -2  13       57.51       35.55     19.40 o 
   3  -2  13      101.49      135.04     38.24 o 
   4  -2  13       47.74       55.20     33.05 o 
   5  -2  13      317.67      306.45     52.08 o 
   6  -2  13        7.85      -38.28     25.53 o 
   7  -2  13      109.81      128.84     42.28 o 
   8  -2  13       22.33       67.20     37.41 o 
 -15  -1  13       55.61       45.40     31.20 o 
 -14  -1  13       35.82       -0.04     23.17 o 
 -13  -1  13      205.30      193.80     38.96 o 
 -12  -1  13       58.66       42.84     26.00 o 
 -11  -1  13      331.56      215.96     39.32 o 
 -10  -1  13       31.97       36.20     23.92 o 
  -9  -1  13       70.07      103.20     30.48 o 
  -8  -1  13      545.43      529.12     53.36 o 
  -7  -1  13      370.03      279.72     41.60 o 
  -6  -1  13        3.45      -25.72     18.60 o 
  -5  -1  13      620.50     1039.77     82.00 o 
  -4  -1  13      740.80      694.20     62.24 o 
  -3  -1  13       75.89       94.36     25.08 o 
  -2  -1  13       43.33      105.62     20.68 o 
  -1  -1  13      314.36      311.71     30.84 o 
   0  -1  13      324.14      363.81     35.94 o 
   1  -1  13      476.66      493.71     37.17 o 
   2  -1  13       22.60       61.40     20.11 o 
   3  -1  13        5.55       16.68     26.83 o 
   4  -1  13       15.61       19.84     29.44 o 
   5  -1  13       23.74       83.44     35.12 o 
   6  -1  13      135.43       96.32     39.16 o 
   7  -1  13       87.58       41.20     37.00 o 
   8  -1  13      103.95      151.88     46.56 o 
 -15   0  13       65.01       39.40     29.13 o 
 -14   0  13      105.54       73.08     30.60 o 
 -13   0  13       25.11       64.19     29.96 o 
 -12   0  13      201.79      143.97     34.92 o 
 -11   0  13      269.54      212.37     39.92 o 
 -10   0  13       30.75       37.12     23.52 o 
  -9   0  13      181.57      236.20     41.20 o 
  -8   0  13       12.70       -2.12     21.96 o 
  -7   0  13       65.76       66.75     25.83 o 
  -6   0  13      150.06      219.60     36.84 o 
  -5   0  13      145.16      138.92     30.52 o 
  -4   0  13       32.43       35.96     23.64 o 
  -3   0  13      135.87      168.85     32.32 o 
  -2   0  13      233.22      261.15     28.55 o 
  -1   0  13        1.98       55.22     45.76 o 
   0   0  13      404.10      439.34     34.62 o 
   1   0  13       14.66       41.60     22.91 o 
   2   0  13       26.92       74.27     33.08 o 
   3   0  13        0.53       44.44     30.28 o 
   4   0  13      409.69      410.21     56.88 o 
   5   0  13      535.10      366.77     56.32 o 
   6   0  13      267.48      234.00     48.96 o 
   7   0  13      109.42      219.80     50.24 o 
   8   0  13       16.19       26.88     37.08 o 
 -15   1  13       58.16       69.08     34.08 o 
 -14   1  13       33.74       62.12     32.49 o 
 -13   1  13      202.92      189.68     41.32 o 
 -12   1  13       58.95       21.12     27.20 o 
 -11   1  13      331.89      305.45     48.40 o 
 -10   1  13       32.12        4.12     24.80 o 
  -9   1  13       66.38       94.32     33.52 o 
  -8   1  13      536.94      485.20     58.12 o 
  -7   1  13      372.13      393.61     51.32 o 
  -6   1  13        5.37        5.36     24.80 o 
  -5   1  13      614.75     1103.49     86.52 o 
  -4   1  13      731.55      722.73     45.29 o 
  -3   1  13       67.72       86.51     16.55 o 
  -2   1  13       40.20       64.35     15.15 o 
  -1   1  13      302.74      284.76     20.12 o 
   0   1  13      323.77      378.77     27.54 o 
   1   1  13      477.39      483.64     30.24 o 
   2   1  13       22.33       37.46     18.51 o 
   3   1  13        4.24      -15.69     24.84 o 
   4   1  13       15.52       29.19     30.24 o 
   5   1  13       24.37       73.24     35.76 o 
   6   1  13      133.09       98.96     39.04 o 
   7   1  13       90.80      136.00     44.20 o 
   8   1  13      106.90      104.88     43.13 o 
 -15   2  13        5.61       14.65     33.05 o 
 -14   2  13       38.83       77.04     37.04 o 
 -13   2  13       34.44      101.60     38.51 o 
 -12   2  13       77.39      110.24     37.76 o 
 -11   2  13       47.52       60.68     33.84 o 
 -10   2  13      296.19      377.48     34.21 o 
  -9   2  13       68.31       60.31     17.46 o 
  -8   2  13      296.29      265.83     28.13 o 
  -7   2  13      126.49      157.47     66.86 o 
  -6   2  13      148.01      152.27     19.00 o 
  -5   2  13      367.58      481.82     30.54 o 
  -4   2  13      534.63      578.76     34.25 o 
  -3   2  13      379.88      443.28     28.94 o 
  -2   2  13       81.06      107.06     16.19 o 
  -1   2  13      214.07      250.29     21.80 o 
   0   2  13       55.31       42.73     11.28 o 
   1   2  13       82.72       97.67     22.26 o 
   2   2  13       57.17       54.58     20.68 o 
   3   2  13      101.93       92.68     24.18 o 
   4   2  13       47.60       61.60     34.52 o 
   5   2  13      319.83      288.92     51.04 o 
   6   2  13        7.54        5.57     30.84 o 
   7   2  13      108.22       91.92     40.44 o 
   8   2  13       22.19       23.24     36.88 o 
 -14   3  13      133.22      190.88     50.65 o 
 -13   3  13      139.64      170.84     47.52 o 
 -12   3  13      135.76      184.31     28.11 o 
 -11   3  13      324.66      368.39     41.22 o 
 -10   3  13      225.58      235.76     55.22 o 
  -9   3  13       75.94       90.20     20.53 o 
  -8   3  13       54.81       61.06     16.48 o 
  -7   3  13       61.11       62.09     15.77 o 
  -6   3  13      488.92      477.99     32.35 o 
  -5   3  13      478.84      507.37     32.95 o 
  -4   3  13      565.44      591.60     44.53 o 
  -3   3  13       28.57       46.30     13.35 o 
  -2   3  13      393.17      430.81     29.35 o 
  -1   3  13       66.54       55.26     14.98 o 
   0   3  13      155.98      154.46     20.17 o 
   1   3  13        3.30       11.99     12.43 o 
   2   3  13      100.73      124.63     36.04 o 
   3   3  13       59.76       14.42     17.05 o 
   4   3  13       46.30       20.80     33.56 o 
   5   3  13       35.45       56.40     36.84 o 
   6   3  13       34.45      108.92     40.12 o 
   7   3  13       33.37       28.68     36.76 o 
 -14   4  13       73.71       41.32     43.48 o 
 -13   4  13      106.36      168.80     49.72 o 
 -12   4  13      220.15      261.48     52.92 o 
 -11   4  13      105.44      221.48     49.72 o 
 -10   4  13      337.21      355.51     73.86 o 
  -9   4  13      219.14      216.71     32.51 o 
  -8   4  13      362.45      404.43     64.69 o 
  -7   4  13      198.84      214.20     31.26 o 
  -6   4  13      229.85      236.36     31.01 o 
  -5   4  13      126.38      106.87     24.85 o 
  -4   4  13      306.41      275.45     45.58 o 
  -3   4  13       26.40       36.96     13.11 o 
  -2   4  13       81.81       93.43     37.33 o 
  -1   4  13      228.20      191.89     21.30 o 
   0   4  13      575.26      668.76     46.20 o 
   1   4  13      201.12      168.17     26.16 o 
   2   4  13       10.02       30.43     15.73 o 
   3   4  13      169.41      138.65     51.74 o 
   4   4  13       39.57        3.92     31.64 o 
   5   4  13      184.88      237.36     50.09 o 
   6   4  13        0.45      -20.08     34.05 o 
 -13   5  13      164.33      166.17     31.98 o 
 -12   5  13      137.22      168.81     31.16 o 
 -11   5  13       57.45       57.95     19.26 o 
 -10   5  13      123.89      132.32     26.27 o 
  -9   5  13       24.35       57.34     20.26 o 
  -8   5  13      140.60       90.17     23.19 o 
  -7   5  13       68.02       61.59     20.50 o 
  -6   5  13       53.03       41.57     19.86 o 
  -5   5  13       36.14       49.99     16.67 o 
  -4   5  13      254.49      222.50     25.58 o 
  -3   5  13        4.22       19.89     13.99 o 
  -2   5  13       13.48       43.53     15.40 o 
  -1   5  13       84.44       86.24     17.71 o 
   0   5  13        0.01       -7.27     13.72 o 
   1   5  13       18.56       55.67     20.19 o 
   2   5  13        1.47       34.75     16.63 o 
   3   5  13      126.36       48.52     37.72 o 
   4   5  13       15.16        8.00     42.43 o 
   5   5  13      116.30      109.80     43.37 o 
 -11   6  13       36.06       21.49     20.14 o 
 -10   6  13       50.33       66.43     24.19 o 
  -9   6  13        6.73       -0.98     17.58 o 
  -8   6  13       53.86       39.57     27.72 o 
  -7   6  13      117.66      113.11     26.21 o 
  -6   6  13       14.50       22.66     18.03 o 
  -5   6  13      237.21      188.02     29.46 o 
  -4   6  13       22.94       39.44     19.69 o 
  -3   6  13      163.90      135.44     28.22 o 
  -2   6  13       59.85       54.55     17.66 o 
  -1   6  13       56.86       81.26     22.91 o 
   0   6  13       72.07       88.46     23.56 o 
   1   6  13       18.46        6.25     17.02 o 
   2   6  13        9.49       35.85     17.47 o 
   3   6  13       95.60       50.46     19.01 o 
   4   6  13       20.22       15.70     18.15 o 
  -9   7  13      112.63      143.02     29.19 o 
  -8   7  13       47.60       48.69     27.88 o 
  -7   7  13       32.23       17.32     19.73 o 
  -6   7  13       14.58       20.81     19.80 o 
  -5   7  13       15.11       63.36     22.49 o 
  -4   7  13       43.51       29.57     20.58 o 
  -3   7  13        6.57       -2.74     17.93 o 
  -2   7  13      151.58      109.74     28.24 o 
  -1   7  13      130.52      134.15     27.75 o 
   0   7  13       17.11       54.39     22.51 o 
   1   7  13       36.69       21.91     30.74 o 
   2   7  13        5.75       -4.54     18.34 o 
  -4   8  13        2.15       24.43     21.29 o 
  -3   8  13       32.85        4.82     20.46 o 
  -7  -7  14       81.06       67.40     24.95 o 
  -6  -7  14        7.82        1.09     21.12 o 
  -5  -7  14       31.36       46.75     23.86 o 
  -4  -7  14        9.09        8.08     21.10 o 
  -3  -7  14       43.02       63.81     26.18 o 
  -2  -7  14       50.20       30.99     23.20 o 
  -1  -7  14      159.06      180.64     47.68 o 
 -10  -6  14       85.85       68.62     24.23 o 
  -9  -6  14       47.89       19.81     20.65 o 
  -8  -6  14       98.12       49.75     22.21 o 
  -7  -6  14       36.27       57.68     32.26 o 
  -6  -6  14      278.11      259.19     46.44 o 
  -5  -6  14        9.31       41.94     21.53 o 
  -4  -6  14       28.49       11.19     20.08 o 
  -3  -6  14       71.20       89.66     42.13 o 
  -2  -6  14       73.72       55.48     35.04 o 
  -1  -6  14        8.96       38.88     36.00 o 
   0  -6  14       11.46       31.92     33.84 o 
   1  -6  14        1.70      -41.93     27.96 o 
   2  -6  14       18.40       10.24     33.20 o 
 -12  -5  14        8.94       26.14     20.74 o 
 -11  -5  14       49.04       32.06     28.13 o 
 -10  -5  14        3.00       46.34     42.00 o 
  -9  -5  14       29.75       22.94     19.41 o 
  -8  -5  14      123.71      117.26     25.24 o 
  -7  -5  14      120.67      114.15     25.22 o 
  -6  -5  14       29.93        7.43     18.32 o 
  -5  -5  14       67.67      171.42     29.44 o 
  -4  -5  14       11.39       28.96     19.34 o 
  -3  -5  14      459.96      375.80     37.29 o 
  -2  -5  14       44.87       47.36     30.52 o 
  -1  -5  14      244.83      239.24     46.16 o 
   0  -5  14      103.53      170.65     41.57 o 
   1  -5  14      336.30      353.45     54.20 o 
   2  -5  14       66.13      160.48     42.72 o 
   3  -5  14       65.59       63.76     23.77 o 
   4  -5  14       52.53      114.36     37.76 o 
 -13  -4  14      162.62      133.89     38.21 o 
 -12  -4  14       88.99       73.86     23.08 o 
 -11  -4  14      207.01      191.11     29.79 o 
 -10  -4  14      224.12      205.71     30.04 o 
  -9  -4  14      121.04       74.97     22.73 o 
  -8  -4  14       74.90       52.60     21.08 o 
  -7  -4  14       13.61       17.01     20.44 o 
  -6  -4  14      137.53      132.97     25.39 o 
  -5  -4  14       92.34      134.62     25.43 o 
  -4  -4  14      297.56      269.73     31.24 o 
  -3  -4  14      675.64      603.01     76.90 o 
  -2  -4  14       94.72      128.84     35.12 o 
  -1  -4  14        5.49       44.83     27.63 o 
   0  -4  14      118.43      161.76     27.83 o 
   1  -4  14       20.12       11.49     18.65 o 
   2  -4  14      108.65      194.13     28.25 o 
   3  -4  14      144.93      164.23     32.74 o 
   4  -4  14       25.68       27.56     28.33 o 
   5  -4  14       77.01      115.40     39.27 o 
 -14  -3  14       44.14       50.12     32.16 o 
 -13  -3  14       49.56       70.12     33.05 o 
 -12  -3  14       34.74       61.04     32.08 o 
 -11  -3  14      143.11      136.48     36.16 o 
 -10  -3  14       12.55       -9.48     21.67 o 
  -9  -3  14      347.27      396.31     37.20 o 
  -8  -3  14       91.97       81.57     21.88 o 
  -7  -3  14      146.68      134.19     24.44 o 
  -6  -3  14      147.22      166.16     26.04 o 
  -5  -3  14       17.67      128.15     44.34 o 
  -4  -3  14        5.81       -2.76     16.69 o 
  -3  -3  14      234.49      223.43     26.83 o 
  -2  -3  14       88.15       80.47     21.19 o 
  -1  -3  14      196.88      166.46     24.97 o 
   0  -3  14       41.45       45.92     20.26 o 
   1  -3  14      382.41      375.02     35.20 o 
   2  -3  14       70.11      119.42     30.94 o 
   3  -3  14       85.44       96.80     35.56 o 
   4  -3  14       17.79        5.04     29.56 o 
   5  -3  14       46.79      105.68     37.60 o 
   6  -3  14      101.40       91.12     40.32 o 
 -14  -2  14        7.87       23.00     27.44 o 
 -13  -2  14       11.10        3.92     27.00 o 
 -12  -2  14       69.16      113.89     35.44 o 
 -11  -2  14       79.56       75.72     30.99 o 
 -10  -2  14      102.46       71.32     31.88 o 
  -9  -2  14      332.15      296.04     47.04 o 
  -8  -2  14      216.87      182.84     38.12 o 
  -7  -2  14      302.02      321.29     46.79 o 
  -6  -2  14        0.44      -21.47     15.49 o 
  -5  -2  14       43.26      119.22     23.19 o 
  -4  -2  14      507.22      450.07     32.69 o 
  -3  -2  14      158.64      227.40     44.22 o 
  -2  -2  14       14.58       14.04     18.14 o 
  -1  -2  14      116.99      145.94     24.78 o 
   0  -2  14        2.61       18.61     22.26 o 
   1  -2  14       22.73       36.14     23.56 o 
   2  -2  14       14.78       -0.39     37.80 o 
   3  -2  14       56.75       68.88     34.64 o 
   4  -2  14       18.97       59.92     36.00 o 
   5  -2  14      200.06      163.04     45.56 o 
   6  -2  14       31.34       83.72     40.20 o 
 -14  -1  14      156.45      146.04     39.04 o 
 -13  -1  14      130.48      134.92     35.48 o 
 -12  -1  14       46.54       21.72     24.88 o 
 -11  -1  14       10.76        6.52     24.00 o 
 -10  -1  14      220.47      219.48     39.80 o 
  -9  -1  14       81.31      118.12     34.05 o 
  -8  -1  14       60.98       20.00     23.68 o 
  -7  -1  14       78.16       78.76     28.89 o 
  -6  -1  14      236.78      237.88     40.68 o 
  -5  -1  14      121.23      312.56     45.08 o 
  -4  -1  14      217.61      254.11     36.54 o 
  -3  -1  14      153.25      196.97     26.23 o 
  -2  -1  14      181.21      146.86     25.17 o 
  -1  -1  14      239.61      279.17     32.55 o 
   0  -1  14      306.03      341.45     56.64 o 
   1  -1  14       36.87       35.49     20.00 o 
   2  -1  14       34.47      -40.20     26.80 o 
   3  -1  14        6.80      -28.80     26.08 o 
   4  -1  14       41.13       11.88     31.28 o 
   5  -1  14       70.04       80.56     39.27 o 
   6  -1  14      152.09      132.20     44.36 o 
   7  -1  14      254.10      218.32     52.64 o 
 -14   0  14      133.86      100.32     34.35 o 
 -13   0  14        0.12       -3.12     22.56 o 
 -12   0  14      235.92      267.93     44.48 o 
 -11   0  14       40.64       25.53     24.16 o 
 -10   0  14       90.88      142.76     33.32 o 
  -9   0  14        3.58      -23.68     17.64 o 
  -8   0  14       86.94       75.16     28.76 o 
  -7   0  14      106.91      144.24     32.60 o 
  -6   0  14      237.50      170.12     34.96 o 
  -5   0  14       12.61       86.24     28.80 o 
  -4   0  14        5.12       20.68     23.08 o 
  -3   0  14        4.85       30.69     23.24 o 
  -2   0  14      163.99      217.55     27.92 o 
  -1   0  14       99.97      133.00     24.15 o 
   0   0  14      350.21      336.93     33.47 o 
   1   0  14      148.45      156.48     25.44 o 
   2   0  14       91.66      183.24     42.40 o 
   3   0  14      211.45      154.88     42.28 o 
   4   0  14       10.12       39.60     34.80 o 
   5   0  14       17.30       76.88     36.92 o 
   6   0  14       60.60       12.04     34.68 o 
   7   0  14      112.87      233.64     56.16 o 
 -14   1  14      160.20      138.76     39.88 o 
 -13   1  14      131.54      204.92     43.40 o 
 -12   1  14       48.46       41.60     29.13 o 
 -11   1  14       11.84      -32.60     23.60 o 
 -10   1  14      224.26      268.24     46.56 o 
  -9   1  14       81.07       90.76     33.56 o 
  -8   1  14       61.87       69.00     31.56 o 
  -7   1  14       78.25       39.48     30.00 o 
  -6   1  14      236.27      181.72     38.16 o 
  -5   1  14      120.77      255.16     40.84 o 
  -4   1  14      220.08      238.44     37.72 o 
  -3   1  14      150.63      123.24     30.56 o 
  -2   1  14      174.12      159.68     33.48 o 
  -1   1  14      240.60      267.96     30.72 o 
   0   1  14      306.15      353.53     38.21 o 
   1   1  14       36.06       33.08     32.68 o 
   2   1  14       34.08       50.28     33.72 o 
   3   1  14        6.98       54.68     36.92 o 
   4   1  14       43.61      -14.92     29.04 o 
   5   1  14       68.25       36.65     35.40 o 
   6   1  14      148.95       94.52     42.72 o 
   7   1  14      256.44      247.69     54.52 o 
 -14   2  14        8.22       25.80     34.56 o 
 -13   2  14       10.65       -6.60     30.99 o 
 -12   2  14       68.86      117.05     40.92 o 
 -11   2  14       78.72       62.96     35.91 o 
 -10   2  14      101.02      131.60     40.07 o 
  -9   2  14      330.90      359.93     54.04 o 
  -8   2  14      209.61      228.73     44.68 o 
  -7   2  14      298.69      283.84     46.08 o 
  -6   2  14        0.17       19.40     30.88 o 
  -5   2  14       38.33       50.96     17.35 o 
  -4   2  14      501.91      498.11     32.08 o 
  -3   2  14      155.19      154.95     18.85 o 
  -2   2  14       14.58       24.64     12.98 o 
  -1   2  14      116.82      113.38     16.88 o 
   0   2  14        2.66        8.49     10.56 o 
   1   2  14       22.81       19.60     19.48 o 
   2   2  14       15.12       32.59     19.91 o 
   3   2  14       54.73       83.29     38.96 o 
   4   2  14       21.07       -2.80     30.48 o 
   5   2  14      205.17      179.80     47.04 o 
   6   2  14       29.68       50.52     39.01 o 
 -14   3  14       43.08       82.76     45.44 o 
 -13   3  14       47.41       47.04     40.44 o 
 -12   3  14       34.82       54.20     36.92 o 
 -11   3  14      146.15      253.12     51.36 o 
 -10   3  14       13.87       12.16     16.56 o 
  -9   3  14      352.82      385.88     36.47 o 
  -8   3  14       91.97      160.90     76.18 o 
  -7   3  14      144.72      188.81     22.63 o 
  -6   3  14      150.53      144.75     20.18 o 
  -5   3  14       17.61      138.85     31.42 o 
  -4   3  14        5.14      -10.43     12.18 o 
  -3   3  14      230.83      244.04     23.77 o 
  -2   3  14       88.58       90.64     16.65 o 
  -1   3  14      201.28      201.02     21.45 o 
   0   3  14       40.86       52.51     18.03 o 
   1   3  14      377.09      340.95     35.50 o 
   2   3  14       69.53       96.93     26.24 o 
   3   3  14       84.38       71.20     37.68 o 
   4   3  14       17.43       24.08     34.68 o 
   5   3  14       45.69      216.96     49.09 o 
   6   3  14      101.23       16.08     36.80 o 
 -13   4  14      160.74      178.56     30.99 o 
 -12   4  14       91.27       91.78     25.85 o 
 -11   4  14      207.90      277.96     34.01 o 
 -10   4  14      226.63      338.44     61.04 o 
  -9   4  14      123.13      149.19     34.35 o 
  -8   4  14       74.23       97.54     19.88 o 
  -7   4  14       14.00        8.45     14.46 o 
  -6   4  14      141.70      148.98     21.61 o 
  -5   4  14       87.70      104.60     18.97 o 
  -4   4  14      289.68      297.43     29.87 o 
  -3   4  14      681.64      679.99     57.11 o 
  -2   4  14       92.97       99.81     24.35 o 
  -1   4  14        4.72        0.31     13.76 o 
   0   4  14      118.17      107.73     23.20 o 
   1   4  14       20.84       20.28     15.10 o 
   2   4  14      106.38      127.89     26.34 o 
   3   4  14      142.78      159.75     64.98 o 
   4   4  14       25.69       85.00     40.96 o 
   5   4  14       79.49       77.64     43.43 o 
 -12   5  14        9.67        2.84     20.68 o 
 -11   5  14       51.14       64.16     20.00 o 
 -10   5  14        2.64       12.51     16.46 o 
  -9   5  14       30.10       29.89     16.62 o 
  -8   5  14      123.87      154.22     23.31 o 
  -7   5  14      122.78      111.40     21.29 o 
  -6   5  14       27.92        7.96     14.75 o 
  -5   5  14       69.00      148.15     22.70 o 
  -4   5  14       13.89       -8.36     14.07 o 
  -3   5  14      452.14      395.43     31.55 o 
  -2   5  14       43.02       45.73     16.73 o 
  -1   5  14      240.40      223.71     30.96 o 
   0   5  14      102.54       80.14     39.46 o 
   1   5  14      332.61      303.61     38.51 o 
   2   5  14       64.61      107.38     21.27 o 
   3   5  14       65.85       55.04     19.48 o 
   4   5  14       53.10        7.20     38.96 o 
 -10   6  14       89.38       55.65     23.87 o 
  -9   6  14       49.21       45.58     22.80 o 
  -8   6  14       94.39       60.70     23.55 o 
  -7   6  14       36.44       46.63     19.04 o 
  -6   6  14      277.97      315.39     30.42 o 
  -5   6  14        9.07       26.91     16.99 o 
  -4   6  14       25.65       20.53     17.47 o 
  -3   6  14       72.78       72.51     25.06 o 
  -2   6  14       70.93       64.39     23.51 o 
  -1   6  14        9.10        7.16     18.80 o 
   0   6  14       11.43        3.11     18.38 o 
   1   6  14        1.61        5.84     27.28 o 
   2   6  14       18.60       21.41     17.61 o 
  -7   7  14       79.56      112.82     30.34 o 
  -6   7  14        7.92       37.84     20.71 o 
  -5   7  14       30.39       79.22     24.54 o 
  -4   7  14       10.09       14.94     20.84 o 
  -3   7  14       40.52       23.48     20.18 o 
  -2   7  14       49.03       37.50     21.58 o 
  -1   7  14      161.66      110.36     28.05 o 
  -8  -6  15        5.01       -0.39     20.88 o 
  -7  -6  15      274.60      190.69     39.52 o 
  -6  -6  15       29.28       31.54     22.09 o 
  -5  -6  15      187.77      126.10     28.09 o 
  -4  -6  15       41.80       24.24     23.80 o 
  -3  -6  15       20.22       39.30     23.79 o 
  -2  -6  15       40.58       34.96     33.44 o 
  -1  -6  15       20.56        8.72     33.76 o 
 -10  -5  15       93.34      120.71     26.96 o 
  -9  -5  15       57.09       37.14     21.21 o 
  -8  -5  15      184.80      168.30     29.49 o 
  -7  -5  15       65.72       35.11     20.93 o 
  -6  -5  15      107.79       66.92     22.59 o 
  -5  -5  15       87.33      106.34     50.30 o 
  -4  -5  15      130.81       81.83     23.94 o 
  -3  -5  15       76.15      119.16     38.76 o 
  -2  -5  15      114.84      163.24     42.04 o 
  -1  -5  15       81.98      115.64     39.12 o 
   0  -5  15       39.79       24.48     32.60 o 
   1  -5  15       59.66      104.20     40.24 o 
   2  -5  15       15.47       44.12     35.52 o 
 -11  -4  15       25.51       35.08     30.99 o 
 -10  -4  15      101.29       74.72     31.49 o 
  -9  -4  15        1.76      -18.01     24.12 o 
  -8  -4  15       24.94       29.52     21.04 o 
  -7  -4  15       18.66       14.22     19.17 o 
  -6  -4  15       30.31       20.28     19.52 o 
  -5  -4  15       83.32       81.42     26.54 o 
  -4  -4  15      150.98      156.99     46.50 o 
  -3  -4  15        2.46       12.59     27.96 o 
  -2  -4  15      307.05      303.24     49.65 o 
  -1  -4  15      106.65      143.40     38.88 o 
   0  -4  15      274.50      251.60     45.84 o 
   1  -4  15      133.81      145.58     42.57 o 
   2  -4  15       86.82       77.50     50.82 o 
   3  -4  15       42.39       78.72     34.56 o 
 -12  -3  15      348.27      234.80     44.96 o 
 -11  -3  15       61.68       90.52     34.80 o 
 -10  -3  15      225.06      278.36     48.12 o 
  -9  -3  15      257.39      195.60     41.76 o 
  -8  -3  15       19.34        3.04     24.84 o 
  -7  -3  15      280.83      231.80     44.44 o 
  -6  -3  15       21.08       10.16     25.12 o 
  -5  -3  15      172.56      196.24     40.96 o 
  -4  -3  15       35.10       29.04     29.44 o 
  -3  -3  15       83.71      149.16     37.41 o 
  -2  -3  15      131.61      145.41     24.90 o 
  -1  -3  15       32.37       29.19     22.32 o 
   0  -3  15        3.80       21.85     19.89 o 
   1  -3  15       15.01       24.70     20.35 o 
   2  -3  15      171.88      147.09     41.57 o 
   3  -3  15       37.55       34.24     33.76 o 
   4  -3  15       16.28       55.24     34.52 o 
 -13  -2  15       33.23       38.88     29.80 o 
 -12  -2  15       33.12       22.47     27.76 o 
 -11  -2  15       96.25      104.28     33.20 o 
 -10  -2  15       22.27       24.00     26.48 o 
  -9  -2  15       52.91       51.16     29.48 o 
  -8  -2  15      159.32      155.16     37.84 o 
  -7  -2  15      158.59      179.97     39.07 o 
  -6  -2  15       89.81      112.44     35.72 o 
  -5  -2  15      232.42      282.37     31.64 o 
  -4  -2  15       73.30       68.20     30.84 o 
  -3  -2  15      109.54      165.46     27.36 o 
  -2  -2  15       21.11       -6.13     17.95 o 
  -1  -2  15       24.09       44.39     20.11 o 
   0  -2  15       44.37       61.58     21.97 o 
   1  -2  15      192.37      184.32     70.28 o 
   2  -2  15       73.05      120.20     38.16 o 
   3  -2  15       25.16       14.65     31.64 o 
   4  -2  15       18.58       71.56     38.92 o 
   5  -2  15      122.00      135.16     44.00 o 
 -13  -1  15       25.58       13.44     27.00 o 
 -12  -1  15        5.17        3.36     24.04 o 
 -11  -1  15       27.08       35.68     26.64 o 
 -10  -1  15       65.69       53.88     30.96 o 
  -9  -1  15      275.90      271.36     45.60 o 
  -8  -1  15      172.24      161.52     38.04 o 
  -7  -1  15       49.73       84.09     31.56 o 
  -6  -1  15      195.72      261.44     44.80 o 
  -5  -1  15        1.82      221.68     40.72 o 
  -4  -1  15       64.83       62.35     21.05 o 
  -3  -1  15       21.58       33.49     20.25 o 
  -2  -1  15       14.73       10.12     19.02 o 
  -1  -1  15      324.42      317.04     33.82 o 
   0  -1  15       28.06       21.21     20.74 o 
   1  -1  15      205.77      237.64     47.16 o 
   2  -1  15      543.79      472.21     61.53 o 
   3  -1  15      290.05      319.36     54.08 o 
   4  -1  15        9.21       20.16     32.55 o 
   5  -1  15        9.54      100.45     42.37 o 
 -14   0  15       46.97      110.08     34.68 o 
 -13   0  15       84.28       51.64     28.96 o 
 -12   0  15      441.39      367.13     50.52 o 
 -11   0  15        2.40       -2.88     22.47 o 
 -10   0  15        1.37       -7.16     19.92 o 
  -9   0  15       22.65       44.93     24.72 o 
  -8   0  15        9.96       62.64     28.80 o 
  -7   0  15       61.45       51.16     28.56 o 
  -6   0  15      134.41      156.44     35.65 o 
  -5   0  15      124.27      191.04     38.88 o 
  -4   0  15      197.30      242.12     41.32 o 
  -3   0  15      781.18      760.67     50.08 o 
  -2   0  15      288.17      371.38     36.16 o 
  -1   0  15       29.61       50.64     20.80 o 
   0   0  15      186.09      195.83     33.29 o 
   1   0  15       52.11       12.00     32.60 o 
   2   0  15        1.40      -15.08     29.40 o 
   3   0  15        2.89       -8.37     30.60 o 
   4   0  15      196.59      222.36     50.16 o 
   5   0  15       28.43      135.72     44.88 o 
 -13   1  15       24.95       21.36     28.72 o 
 -12   1  15        5.11       -6.84     23.76 o 
 -11   1  15       27.88       19.81     30.48 o 
 -10   1  15       64.01       64.16     31.44 o 
  -9   1  15      267.18      252.48     46.76 o 
  -8   1  15      176.90      222.72     43.20 o 
  -7   1  15       52.42      133.04     37.04 o 
  -6   1  15      196.92      165.00     36.76 o 
  -5   1  15        1.82      223.68     38.56 o 
  -4   1  15       67.36       39.48     26.32 o 
  -3   1  15       24.25      -14.76     23.56 o 
  -2   1  15       14.09       -0.10     34.56 o 
  -1   1  15      325.88      312.84     34.08 o 
   0   1  15       28.86       29.44     31.32 o 
   1   1  15      198.61      274.00     51.76 o 
   2   1  15      541.29      545.01     70.16 o 
   3   1  15      286.80      240.00     50.80 o 
   4   1  15       10.19       31.44     37.48 o 
   5   1  15        8.74       97.76     43.04 o 
 -13   2  15       32.75       -0.60     31.32 o 
 -12   2  15       34.34       54.01     35.20 o 
 -11   2  15      100.87      159.12     43.32 o 
 -10   2  15       20.38       48.76     35.28 o 
  -9   2  15       52.88       60.76     35.96 o 
  -8   2  15      163.40      186.45     44.88 o 
  -7   2  15      161.50      207.16     44.32 o 
  -6   2  15       91.71       68.36     35.24 o 
  -5   2  15      232.23      270.64     47.40 o 
  -4   2  15       73.40       58.08     30.88 o 
  -3   2  15      112.12      142.07     25.03 o 
  -2   2  15       21.05        8.61     29.02 o 
  -1   2  15       23.28       22.32     15.34 o 
   0   2  15       44.33       43.58     20.70 o 
   1   2  15      192.14      144.16     26.63 o 
   2   2  15       71.58       91.16     42.20 o 
   3   2  15       23.49        2.68     34.96 o 
   4   2  15       19.52       23.68     39.24 o 
   5   2  15      121.90       94.40     41.92 o 
 -12   3  15      347.19      405.92     64.08 o 
 -11   3  15       64.41       86.36     39.96 o 
 -10   3  15      221.58      343.92     56.88 o 
  -9   3  15      258.74      438.36     61.24 o 
  -8   3  15       19.07       32.20     34.92 o 
  -7   3  15      279.03      223.20     46.73 o 
  -6   3  15       20.59       14.89     34.26 o 
  -5   3  15      179.72      181.06     22.57 o 
  -4   3  15       32.42       20.65     14.68 o 
  -3   3  15       83.50      108.84     18.81 o 
  -2   3  15      132.94      126.69     19.38 o 
  -1   3  15       33.56       24.50     17.24 o 
   0   3  15        3.89       -3.34     13.85 o 
   1   3  15       16.67       13.48     15.75 o 
   2   3  15      173.58      175.84     29.80 o 
   3   3  15       37.68       43.13     39.12 o 
   4   3  15       14.17      -15.84     36.12 o 
 -11   4  15       25.84       51.76     38.84 o 
 -10   4  15      100.56      233.56     52.04 o 
  -9   4  15        1.74       28.22     16.04 o 
  -8   4  15       25.54       26.17     16.81 o 
  -7   4  15       19.38       30.19     16.32 o 
  -6   4  15       30.02       54.14     37.90 o 
  -5   4  15       82.56      107.45     24.54 o 
  -4   4  15      148.73      133.88     21.35 o 
  -3   4  15        3.44       15.59     13.79 o 
  -2   4  15      304.32      316.40     28.49 o 
  -1   4  15      108.19       27.80     41.70 o 
   0   4  15      278.13      317.44     52.40 o 
   1   4  15      133.91      132.99     21.77 o 
   2   4  15       88.19       78.80     20.16 o 
   3   4  15       42.67       18.12     38.36 o 
 -10   5  15       92.80       57.27     42.18 o 
  -9   5  15       56.83        4.69     13.89 o 
  -8   5  15      182.65       88.21     44.52 o 
  -7   5  15       65.06       16.78     14.95 o 
  -6   5  15      104.93       96.13     20.81 o 
  -5   5  15       90.87      114.58     21.64 o 
  -4   5  15      128.78       97.70     20.78 o 
  -3   5  15       75.12      106.36     20.82 o 
  -2   5  15      115.98      104.59     40.04 o 
  -1   5  15       84.58       31.34     19.78 o 
   0   5  15       39.10       38.86     20.67 o 
   1   5  15       61.22       52.04     19.43 o 
   2   5  15       14.61       38.83     20.98 o 
  -8   6  15        5.71       -6.55     17.78 o 
  -7   6  15      274.60      277.86     30.39 o 
  -6   6  15       29.31       10.36     16.91 o 
  -5   6  15      187.30      228.43     27.95 o 
  -4   6  15       42.27       60.71     20.14 o 
  -3   6  15       19.10       35.62     35.24 o 
  -2   6  15       40.96       47.30     23.46 o 
  -1   6  15       22.43       21.15     19.61 o 
  -7  -5  16       47.21       21.06     21.36 o 
  -6  -5  16       32.12       43.30     24.14 o 
  -5  -5  16        5.76       27.03     22.45 o 
  -4  -5  16       15.93        8.00     30.32 o 
  -3  -5  16       15.23        2.56     30.80 o 
  -2  -5  16       63.32       53.20     37.48 o 
  -1  -5  16       19.37       23.40     35.60 o 
 -10  -4  16        3.54      -36.16     24.76 o 
  -9  -4  16       22.38       36.68     30.00 o 
  -8  -4  16       85.94       39.44     30.76 o 
  -7  -4  16       18.36       -3.04     28.00 o 
  -6  -4  16       79.65        9.48     27.04 o 
  -5  -4  16       82.23      142.48     40.64 o 
  -4  -4  16      254.89      197.56     43.68 o 
  -3  -4  16       44.58       97.88     36.52 o 
  -2  -4  16       36.86       21.61     29.52 o 
  -1  -4  16      394.35      316.65     52.00 o 
   0  -4  16       70.60       42.96     35.44 o 
   1  -4  16       24.56       34.61     35.40 o 
 -11  -3  16       23.07        4.60     28.19 o 
 -10  -3  16       36.65        1.12     27.68 o 
  -9  -3  16       49.64       99.16     34.68 o 
  -8  -3  16      206.66      146.48     39.21 o 
  -7  -3  16       51.08       47.76     30.60 o 
  -6  -3  16       71.83       60.60     32.92 o 
  -5  -3  16       34.64       96.00     35.80 o 
  -4  -3  16       19.36       23.56     27.80 o 
  -3  -3  16       60.80       55.52     32.55 o 
  -2  -3  16       26.56       79.16     33.05 o 
  -1  -3  16      131.50      120.16     26.60 o 
   0  -3  16       67.86       81.88     50.98 o 
   1  -3  16      231.40      205.25     31.46 o 
   2  -3  16      160.19      244.12     50.04 o 
 -12  -2  16       17.42       40.84     32.68 o 
 -11  -2  16       81.29      110.36     38.24 o 
 -10  -2  16      134.64      126.92     38.92 o 
  -9  -2  16       39.24       88.40     33.60 o 
  -8  -2  16      117.55      159.08     41.44 o 
  -7  -2  16      114.69       84.85     35.24 o 
  -6  -2  16      139.32      123.68     38.32 o 
  -5  -2  16      120.54      189.25     41.04 o 
  -4  -2  16       25.85       36.50     21.44 o 
  -3  -2  16      126.53      147.52     27.54 o 
  -2  -2  16       26.86       34.79     21.95 o 
  -1  -2  16      329.34      305.53     33.91 o 
   0  -2  16       35.59       38.13     31.75 o 
   1  -2  16      150.10      157.12     42.57 o 
   2  -2  16       50.20       86.20     39.60 o 
   3  -2  16       77.94       94.64     40.68 o 
 -12  -1  16      111.09      116.68     38.40 o 
 -11  -1  16      140.53      146.00     38.68 o 
 -10  -1  16      140.91      160.20     39.92 o 
  -9  -1  16      117.28      183.33     42.13 o 
  -8  -1  16       47.70       71.04     34.35 o 
  -7  -1  16      102.97      123.88     35.65 o 
  -6  -1  16      197.62      185.75     42.43 o 
  -5  -1  16      152.61      186.22     28.99 o 
  -4  -1  16       46.37       31.16     21.16 o 
  -3  -1  16       51.21       60.27     23.69 o 
  -2  -1  16       27.20      101.22     24.43 o 
  -1  -1  16        0.07       11.02     20.94 o 
   0  -1  16       37.30       36.72     44.78 o 
   1  -1  16        9.32      -29.69     30.72 o 
   2  -1  16       93.90      119.40     42.57 o 
   3  -1  16      211.81      179.92     48.76 o 
 -12   0  16       88.78       62.84     30.80 o 
 -11   0  16        2.35       -5.60     24.76 o 
 -10   0  16       10.45        9.28     24.76 o 
  -9   0  16       13.57       13.32     27.28 o 
  -8   0  16       64.59       34.12     30.24 o 
  -7   0  16       99.98       92.08     33.24 o 
  -6   0  16        8.85       10.92     30.08 o 
  -5   0  16       21.72      216.80     43.28 o 
  -4   0  16       99.26       86.85     24.65 o 
  -3   0  16        0.19       18.38     20.74 o 
  -2   0  16       32.55       23.83     21.56 o 
  -1   0  16       99.23      143.35     27.81 o 
   0   0  16        5.98       39.36     35.65 o 
   1   0  16       57.61       40.20     37.88 o 
   2   0  16       13.51       68.32     37.76 o 
   3   0  16       34.01        4.60     35.88 o 
 -12   1  16      108.68      128.52     37.84 o 
 -11   1  16      144.04      142.28     39.88 o 
 -10   1  16      146.91      232.56     46.04 o 
  -9   1  16      117.77      207.36     44.24 o 
  -8   1  16       51.41       48.12     31.08 o 
  -7   1  16      100.74       74.21     32.92 o 
  -6   1  16      195.21      174.52     38.84 o 
  -5   1  16      155.70      222.96     41.16 o 
  -4   1  16       47.71       36.08     29.40 o 
  -3   1  16       50.64       99.52     25.79 o 
  -2   1  16       25.88      116.24     38.16 o 
  -1   1  16        0.10       27.36     22.57 o 
   0   1  16       38.50       69.28     41.00 o 
   1   1  16        9.46       12.53     38.48 o 
   2   1  16       92.26      102.32     44.44 o 
   3   1  16      212.25      156.17     46.68 o 
 -12   2  16       19.36       43.52     35.85 o 
 -11   2  16       84.10      160.60     45.76 o 
 -10   2  16      133.58      205.85     47.56 o 
  -9   2  16       38.24      114.56     41.87 o 
  -8   2  16      117.03      151.69     42.52 o 
  -7   2  16      117.00      101.52     38.72 o 
  -6   2  16      139.91      122.96     40.01 o 
  -5   2  16      124.40      226.24     43.68 o 
  -4   2  16       26.21        8.52     27.48 o 
  -3   2  16      125.79      119.64     34.05 o 
  -2   2  16       27.70       40.32     38.08 o 
  -1   2  16      327.14      340.32     57.60 o 
   0   2  16       35.10       74.12     40.24 o 
   1   2  16      149.15      179.28     50.00 o 
   2   2  16       49.75       33.35     39.56 o 
   3   2  16       75.99       86.52     43.76 o 
 -11   3  16       24.84       69.12     40.40 o 
 -10   3  16       39.85       53.25     39.80 o 
  -9   3  16       48.14      168.40     45.24 o 
  -8   3  16      208.05      201.04     47.72 o 
  -7   3  16       49.27       10.92     36.88 o 
  -6   3  16       74.50       83.29     40.04 o 
  -5   3  16       35.32       58.73     25.02 o 
  -4   3  16       19.29       45.10     23.63 o 
  -3   3  16       60.81       78.75     31.86 o 
  -2   3  16       25.78       42.71     26.22 o 
  -1   3  16      130.49      164.33     50.22 o 
   0   3  16       68.52       65.88     38.90 o 
   1   3  16      230.77      200.04     33.15 o 
   2   3  16      159.93      167.08     50.00 o 
 -10   4  16        4.05       51.24     41.57 o 
  -9   4  16       21.68       32.52     37.08 o 
  -8   4  16       83.49       78.78     28.39 o 
  -7   4  16       16.96      -12.03     21.38 o 
  -6   4  16       79.11      103.65     28.43 o 
  -5   4  16       81.01      199.13     50.44 o 
  -4   4  16      260.03      277.38     35.71 o 
  -3   4  16       45.14       82.47     19.91 o 
  -2   4  16       36.06       38.50     19.91 o 
  -1   4  16      395.82      452.04     42.87 o 
   0   4  16       71.36       72.68     20.27 o 
   1   4  16       24.77        3.76     13.74 o 
  -7   5  16       47.35       46.76     19.65 o 
  -6   5  16       30.34       53.51     18.69 o 
  -5   5  16        6.25       26.71     19.45 o 
  -4   5  16       15.34        6.79     14.45 o 
  -3   5  16       15.48       15.08     17.85 o 
  -2   5  16       64.45       69.85     22.07 o 
  -1   5  16       18.71       39.35     21.52 o 
  -6  -4  17       43.15       28.33     32.28 o 
  -5  -4  17      112.29      122.80     41.80 o 
  -4  -4  17       61.06       75.24     35.60 o 
  -3  -4  17       55.53       61.08     38.21 o 
  -9  -3  17      111.33      139.68     39.68 o 
  -8  -3  17       16.63       44.28     33.32 o 
  -7  -3  17       51.15       13.04     31.24 o 
  -6  -3  17       11.38        0.28     30.00 o 
  -5  -3  17      408.22      366.48     56.37 o 
  -4  -3  17      144.41       92.16     36.00 o 
  -3  -3  17       96.21      104.85     36.24 o 
  -2  -3  17       25.95       41.57     30.99 o 
  -1  -3  17       30.04       44.96     35.68 o 
 -10  -2  17       30.22       16.75     30.36 o 
  -9  -2  17      146.48      189.32     45.12 o 
  -8  -2  17       99.41      117.49     38.96 o 
  -7  -2  17       89.30      114.84     39.01 o 
  -6  -2  17       17.44       31.16     32.84 o 
  -5  -2  17        9.76      150.28     42.57 o 
  -4  -2  17        3.61       -8.40     27.76 o 
  -3  -2  17       84.72       80.07     25.89 o 
  -2  -2  17        6.22        9.13     21.85 o 
  -1  -2  17       58.62       79.18     25.17 o 
   0  -2  17      150.27      221.88     48.20 o 
 -10  -1  17       19.53       34.85     30.72 o 
  -9  -1  17      106.03      137.20     41.24 o 
  -8  -1  17      219.86      262.48     50.36 o 
  -7  -1  17       57.50       75.44     36.04 o 
  -6  -1  17       65.09       82.72     25.20 o 
  -5  -1  17       14.55       75.69     24.97 o 
  -4  -1  17      146.81      123.01     28.62 o 
  -3  -1  17       55.24      115.09     28.26 o 
  -2  -1  17       36.44       45.53     24.09 o 
  -1  -1  17       48.46       50.30     24.79 o 
   0  -1  17      104.38      127.16     44.28 o 
   1  -1  17        7.70      -19.05     33.80 o 
 -11   0  17        9.35        7.20     29.36 o 
 -10   0  17        4.13        7.48     29.16 o 
  -9   0  17       68.52      115.76     38.84 o 
  -8   0  17       32.84       56.16     33.76 o 
  -7   0  17      230.73      238.52     45.88 o 
  -6   0  17       84.52      111.68     36.71 o 
  -5   0  17       48.93       13.86     23.69 o 
  -4   0  17      142.87      130.68     28.39 o 
  -3   0  17       92.24      120.12     28.67 o 
  -2   0  17       69.80       94.06     26.90 o 
  -1   0  17        0.66       -6.84     36.60 o 
   0   0  17       15.71       20.84     37.56 o 
   1   0  17      151.64      157.84     49.72 o 
 -10   1  17       19.92      106.16     38.48 o 
  -9   1  17      106.09      138.64     41.40 o 
  -8   1  17      220.26      261.84     47.68 o 
  -7   1  17       55.60      107.68     38.24 o 
  -6   1  17       64.68      128.04     38.68 o 
  -5   1  17       13.72       62.88     34.80 o 
  -4   1  17      148.76      120.48     37.76 o 
  -3   1  17       55.50       95.77     27.41 o 
  -2   1  17       34.82       35.61     23.95 o 
  -1   1  17       49.21       67.72     40.48 o 
   0   1  17      106.16      112.44     45.88 o 
   1   1  17        7.13      -43.00     36.20 o 
 -10   2  17       30.91       34.88     38.12 o 
  -9   2  17      146.19      164.93     44.96 o 
  -8   2  17       98.00      166.20     46.36 o 
  -7   2  17       91.78       97.16     39.68 o 
  -6   2  17       17.17       25.20     30.69 o 
  -5   2  17        9.64       64.12     31.36 o 
  -4   2  17        3.32       58.40     33.32 o 
  -3   2  17       82.48       99.52     36.88 o 
  -2   2  17        6.71       33.12     39.52 o 
  -1   2  17       56.50      129.56     46.16 o 
   0   2  17      148.90      176.56     52.48 o 
  -9   3  17      114.47      131.53     48.80 o 
  -8   3  17       16.68       17.68     39.07 o 
  -7   3  17       51.20       69.20     40.68 o 
  -6   3  17       10.50       12.83     34.92 o 
  -5   3  17      399.88      508.56     65.08 o 
  -4   3  17      148.04      165.68     41.16 o 
  -3   3  17       94.33       83.98     26.03 o 
  -2   3  17       28.46      103.98     29.59 o 
  -1   3  17       32.16       25.30     27.78 o 
  -6   4  17       44.11       36.94     26.84 o 
  -5   4  17      112.84      191.89     62.46 o 
  -4   4  17       63.83       69.02     28.73 o 
  -3   4  17       55.25       91.44     41.48 o 
  -7  -1  18      121.04      131.32     42.32 o 
  -6  -1  18       92.76       64.44     36.80 o 
  -5  -1  18      309.05      324.75     39.44 o 
  -4  -1  18        9.95      -27.56     23.55 o 
  -3  -1  18       50.49      136.45     30.31 o 
  -8   0  18      300.21      300.64     53.84 o 
  -7   0  18      268.02      338.80     55.61 o 
  -6   0  18        0.13       17.62     25.51 o 
  -5   0  18      385.22      424.13     42.59 o 
  -4   0  18       71.18       41.27     26.66 o 
  -3   0  18        4.69        6.06     23.36 o 
  -7   1  18      119.31       93.97     39.24 o 
  -6   1  18       92.87       83.85     37.64 o 
  -5   1  18      311.45      325.48     53.36 o 
  -4   1  18        9.84       -3.99     35.80 o 
  -3   1  18       50.85       90.11     37.16 o 
                                                 
